# Supplementary material for: Work design, employee well-being, and retention intention: A case study of China's young workforce
Source: Heliyon. 2023 Apr 24;9(5):e15742. doi: 10.1016/j.heliyon.2023.e15742 (PMC10163660; doi:10.1016/j.heliyon.2023.e15742)
Supplement: Multimedia component 2 [file mmc2.csv]

Gender	Age_Group	Marital_S	Education	Type_of_organizations	Years_of_working_E	AM_Income	Annual_paid_leave	Bonus	JA1	JA2	JA3	JA4	JA5	SV1	SV2	SV3	SV4	SV5	TI1	TI2	TI3	TI4	TI5	TS1	TS2	TS3	TS4	TS5	FB1	FB2	FB3	FB4	FB5	WR1	WR2	WR3	WR4	WR5	WC1	WC2	WC3	WC4	WC5	EW1	EW2	EW3	EW4	EW5	RI1
2	2	2	3	2	1	4	2	1	1	5	5	5	5	5	5	5	5	5	5	5	5	5	5	4	4	4	4	4	3	3	3	3	3	4	5	5	5	5	5	4	5	5	5	3	2	3	3	3	5
2	2	2	4	2	1	3	2	3	3	3	3	3	3	4	4	4	4	4	3	2	3	3	3	4	4	4	4	3	3	4	4	4	3	3	3	2	3	3	5	5	5	4	5	1	5	5	5	5	3
1	1	1	1	1	1	2	1	1	1	1	1	1	5	5	1	1	1	1	1	1	5	2	2	2	1	2	2	2	2	2	1	2	2	1	2	2	2	2	2	2	2	2	2	2	2	2	2	2	2
1	3	2	2	2	2	3	3	1	3	3	3	3	3	3	2	3	3	3	2	2	2	2	2	2	2	2	1	2	3	4	4	4	4	3	3	3	3	2	3	4	4	4	4	4	4	4	3	4	2
2	1	1	3	3	1	3	1	1	4	4	4	4	4	3	3	2	3	2	4	4	4	4	4	4	4	4	4	4	4	4	3	4	4	3	4	4	4	4	4	4	4	3	4	3	3	3	3	2	3
1	2	2	2	3	1	2	2	2	5	5	5	4	5	5	5	5	4	5	3	4	4	4	4	4	4	4	4	4	4	3	3	4	4	4	5	3	4	4	5	4	5	5	5	5	5	4	5	5	4
2	2	2	5	3	1	4	3	3	3	3	3	3	3	3	3	3	3	3	4	4	4	2	4	5	5	5	1	5	1	1	1	5	1	3	3	3	3	3	4	5	4	5	5	4	4	4	4	4	5
1	2	2	3	4	1	3	2	2	4	4	4	4	3	4	4	3	4	4	4	4	4	4	4	4	4	4	2	4	4	4	3	4	4	4	4	4	3	4	4	4	4	3	4	4	3	3	4	4	4
1	2	2	2	3	1	2	2	2	5	4	4	5	5	3	3	3	3	3	4	4	5	5	5	1	2	2	2	2	1	1	1	5	1	2	3	3	3	3	5	5	5	5	5	5	5	3	5	5	4
1	2	1	2	5	1	2	2	2	5	5	5	5	5	5	5	5	4	5	5	5	5	5	4	5	1	5	5	5	3	4	3	4	4	5	5	5	5	5	5	5	5	4	5	4	4	4	4	4	4
2	3	1	1	3	2	2	1	1	4	4	4	3	4	2	1	2	2	2	4	5	5	5	5	4	4	3	4	4	1	5	5	5	5	5	4	5	5	5	4	4	4	4	4	4	4	4	4	4	4
1	2	2	4	2	1	3	2	1	3	3	3	3	2	4	5	5	5	5	4	5	5	5	5	3	3	3	3	3	3	3	2	3	3	5	5	5	5	5	4	4	4	4	4	3	3	3	3	3	3
1	2	2	3	4	1	3	2	2	3	3	3	3	2	4	4	4	4	4	4	4	4	4	4	3	4	3	4	4	4	4	3	4	4	4	4	4	4	4	5	5	5	4	4	4	4	4	4	4	4
2	2	2	2	2	1	2	2	2	3	3	3	3	3	3	3	2	3	3	5	5	5	5	5	3	3	3	3	3	3	3	3	3	3	1	5	5	5	5	4	4	3	4	4	5	5	5	4	5	3
1	2	2	3	5	1	2	4	2	2	2	2	2	2	3	3	3	3	3	3	3	3	3	3	3	2	3	2	3	2	1	2	2	2	3	3	3	3	3	2	3	3	3	3	5	5	3	5	5	3
1	2	1	3	5	1	4	4	2	2	2	2	2	2	2	2	2	2	2	4	4	4	4	4	3	3	3	3	3	3	2	3	3	3	2	1	2	5	1	3	3	3	3	3	3	2	3	3	3	2
2	2	1	3	5	1	2	4	2	4	4	4	4	4	4	4	4	3	4	4	4	3	4	4	2	4	3	2	4	4	4	4	4	4	4	4	4	4	4	4	4	3	4	4	4	3	3	4	4	4
2	3	2	4	2	2	2	2	2	4	4	4	4	4	5	5	5	5	4	3	3	3	3	3	5	5	4	5	5	1	1	5	1	1	4	4	4	4	4	4	3	4	4	4	3	2	3	3	3	3
1	2	2	4	5	2	3	3	1	5	5	5	5	5	4	3	4	3	4	3	3	3	3	3	4	5	5	5	4	5	5	5	5	5	3	3	3	3	3	3	3	3	3	3	3	2	3	3	3	4
1	2	2	2	4	1	2	2	1	5	5	5	5	5	3	4	4	4	4	4	4	4	3	4	5	5	5	4	5	4	3	3	4	4	4	4	3	4	4	5	5	4	5	5	4	3	4	4	4	4
1	2	2	3	3	1	3	2	2	4	4	4	3	4	4	4	3	4	4	4	4	4	4	4	4	4	4	4	3	4	4	4	3	4	3	4	3	3	4	4	3	5	5	5	4	4	4	4	4	4
2	2	2	4	2	1	4	3	2	3	2	2	3	3	2	2	2	1	2	4	4	3	4	4	3	3	3	3	3	3	3	3	3	3	4	4	4	4	4	3	3	3	3	3	2	2	2	2	2	3
1	1	1	2	3	1	3	2	2	5	1	2	2	2	1	2	2	1	1	2	2	2	1	2	2	2	1	2	2	1	1	1	1	1	1	1	1	1	5	2	2	2	2	2	2	2	1	2	2	5
1	2	1	4	4	1	3	3	2	5	5	5	5	4	5	5	5	1	5	3	3	3	3	3	3	4	4	4	4	5	5	5	1	5	4	4	4	3	3	5	5	5	5	4	5	5	5	5	5	5
1	1	2	1	1	1	2	2	2	3	3	3	2	2	4	3	3	3	4	4	3	4	4	4	4	4	4	4	4	3	3	3	3	3	5	5	5	5	5	5	5	5	5	4	3	4	4	3	4	5
1	2	2	3	3	1	3	2	2	1	5	5	5	5	4	4	5	5	5	5	4	5	5	5	5	4	5	5	5	5	4	5	5	5	5	5	5	5	4	3	3	3	2	3	3	3	3	3	3	5
1	1	1	3	1	1	2	2	1	5	5	4	5	4	1	5	5	5	5	2	3	3	2	3	5	5	5	5	5	2	2	2	2	2	5	5	5	5	4	5	5	5	5	5	3	3	3	2	3	3
1	4	2	2	4	2	2	2	3	4	4	4	4	4	5	5	4	5	4	4	4	4	4	4	5	5	5	5	5	3	3	3	3	3	5	5	5	5	5	4	4	3	4	4	3	3	3	2	3	5
2	3	2	3	1	1	3	2	2	3	3	3	3	3	3	3	3	3	3	5	5	5	1	5	5	5	5	5	5	3	4	4	4	4	5	5	1	5	5	5	5	1	5	5	4	4	2	3	4	1
2	2	2	2	3	1	2	2	2	5	5	4	5	5	4	5	5	5	5	5	5	5	5	5	4	4	4	4	4	4	4	4	4	4	4	4	4	4	4	5	4	5	4	5	2	3	3	3	3	5
2	2	2	3	5	1	2	4	2	4	4	4	4	4	4	4	4	4	4	4	4	4	4	4	4	4	4	4	3	4	4	4	4	4	4	4	4	4	4	5	5	5	5	5	4	4	4	4	4	4
1	2	1	5	4	2	5	2	2	4	4	4	4	4	2	2	2	2	1	3	3	1	3	3	4	4	4	4	3	4	4	4	4	3	4	4	4	4	4	4	5	5	5	5	3	3	2	3	3	3
1	3	2	1	1	1	1	1	2	4	3	3	4	4	2	2	2	2	2	5	4	5	5	5	2	2	2	2	2	3	3	3	3	2	2	2	3	3	3	1	2	5	2	1	1	1	1	5	1	2
2	2	2	3	5	1	2	3	2	4	4	4	4	4	3	4	4	4	3	4	4	4	1	4	4	4	4	4	4	4	4	4	4	4	4	4	4	3	4	4	4	4	4	4	4	4	4	4	4	3
1	2	2	3	3	1	2	2	2	4	4	4	4	4	5	4	5	4	5	4	4	4	4	3	5	5	5	5	4	5	5	5	4	5	4	4	3	4	4	4	5	5	5	5	4	4	4	4	3	5
2	2	2	2	4	1	2	2	2	4	4	4	4	4	4	4	4	3	4	4	5	5	5	5	4	4	3	4	4	3	4	4	4	4	4	4	4	4	3	3	3	3	3	3	4	4	3	4	4	4
2	2	2	4	3	1	3	3	3	4	5	5	5	5	5	4	5	5	5	5	5	4	5	5	3	3	3	3	3	5	5	5	5	4	4	4	4	3	3	3	2	3	3	2	5	5	5	4	5	5
2	3	2	3	1	1	3	2	2	4	4	4	3	4	3	3	3	3	3	3	3	2	3	3	4	4	4	4	4	4	3	4	4	4	4	4	4	3	4	5	5	5	5	2	5	5	3	5	4	3
2	1	1	3	4	1	3	2	1	3	2	3	2	3	5	5	5	5	5	5	5	5	4	5	5	5	5	5	4	5	5	5	5	5	3	3	3	3	3	4	4	4	4	4	4	4	4	4	4	5
1	2	2	2	3	1	2	2	2	4	4	4	4	4	4	4	4	4	4	4	4	4	4	4	4	3	4	4	4	4	4	3	4	3	4	4	4	4	4	4	2	4	3	4	4	4	4	4	4	4
1	2	2	3	2	1	2	2	1	4	4	4	4	4	4	4	4	3	4	2	3	2	3	3	3	4	4	4	4	4	4	4	4	4	4	3	4	4	4	4	3	4	4	4	2	3	2	3	3	3
2	2	1	3	4	1	2	2	1	1	5	5	5	5	5	4	4	5	5	3	4	4	4	4	4	3	4	4	3	4	4	4	4	4	4	4	4	4	4	4	4	4	4	4	3	3	3	1	2	3
1	2	1	3	4	1	2	2	2	5	4	5	5	5	4	4	4	4	3	4	4	3	4	4	5	4	5	5	5	4	4	4	4	4	4	5	5	5	5	5	5	3	4	5	4	4	3	4	4	4
1	2	2	2	2	1	3	1	1	4	4	4	4	3	3	2	3	3	3	4	5	5	4	5	4	4	4	4	4	5	5	5	5	5	5	5	5	1	5	4	4	5	5	5	3	3	3	3	3	5
2	1	1	4	5	1	3	3	2	1	3	3	3	2	3	3	3	3	2	3	3	3	3	3	3	3	3	1	2	4	4	3	2	3	3	3	3	3	3	5	5	5	5	5	5	1	5	5	5	4
2	2	2	4	4	1	3	1	2	4	4	3	4	4	3	3	3	3	3	4	3	4	4	4	4	4	4	4	4	2	2	2	2	2	5	5	4	5	5	5	5	5	5	5	4	4	4	3	4	3
2	3	3	2	1	2	1	4	4	4	4	4	4	4	3	2	3	3	3	4	4	4	4	4	5	5	5	5	5	4	4	4	4	4	5	5	5	5	5	4	4	4	4	4	4	5	5	5	5	5
1	2	2	2	1	1	3	2	2	3	2	2	2	3	4	4	4	3	4	4	4	4	4	4	5	5	4	5	5	4	4	4	4	4	4	3	4	4	4	4	4	4	4	4	5	5	4	5	5	5
1	2	2	3	4	1	2	2	2	3	4	4	4	4	2	3	3	3	3	4	4	4	4	4	3	3	3	3	2	3	2	3	2	3	4	4	4	4	4	5	5	5	5	4	1	5	5	5	5	3
1	2	2	3	3	1	2	2	2	4	4	4	4	4	4	3	4	4	4	4	4	4	4	4	4	3	4	4	4	4	4	4	4	4	4	4	4	4	3	5	4	5	5	5	4	4	4	4	4	4
1	1	1	3	2	1	2	2	2	5	5	5	4	5	3	3	3	3	3	5	5	5	5	5	4	4	4	4	3	4	4	3	4	3	4	5	5	5	5	4	4	4	4	4	4	4	4	4	4	5
2	2	2	3	1	1	2	2	2	4	4	4	4	4	3	4	4	4	4	5	5	5	5	5	4	4	3	4	3	4	4	4	4	4	4	4	3	3	4	4	4	2	4	3	3	4	4	4	4	3
2	3	2	2	4	2	1	1	2	5	5	1	5	5	5	4	5	5	5	4	4	4	4	4	4	4	4	4	3	2	3	3	3	3	5	4	4	5	5	3	3	2	2	2	4	5	5	5	5	5
2	2	2	2	2	1	3	2	2	4	4	4	4	4	5	5	4	5	4	3	3	3	2	3	3	3	3	3	3	5	5	5	5	4	5	5	5	5	5	4	3	4	4	3	5	5	5	5	5	5
1	3	2	2	3	2	2	2	1	3	3	3	3	3	5	5	4	5	5	2	2	3	2	3	1	5	5	5	5	1	1	5	1	1	5	4	5	5	5	5	5	5	5	5	1	5	1	1	1	3
1	2	2	2	2	1	3	2	2	3	4	4	4	4	3	3	3	3	3	5	5	5	5	5	3	4	4	4	4	3	4	3	4	4	5	5	5	5	5	4	3	4	3	4	4	4	4	4	3	5
2	2	1	2	3	1	2	2	2	5	5	5	5	5	4	4	3	4	4	4	3	4	4	4	4	4	4	3	4	4	4	4	3	4	4	4	4	3	4	3	4	4	4	4	3	3	3	3	3	5
2	2	1	5	5	2	4	3	4	4	4	4	4	4	4	4	4	4	4	4	4	4	3	3	4	4	4	4	4	4	4	4	4	4	4	4	4	4	4	3	4	3	3	4	4	4	4	4	4	4
1	2	2	3	5	1	3	3	2	5	5	5	5	5	5	5	4	5	5	4	4	4	3	4	4	4	4	4	3	4	4	4	4	4	5	5	5	1	5	5	5	5	5	5	4	3	3	4	1	5
2	2	2	3	4	1	3	2	1	4	3	4	4	4	4	4	4	4	4	5	5	5	5	4	4	4	4	4	4	4	4	4	4	4	4	3	4	4	4	4	4	3	4	4	5	5	5	5	5	4
1	2	2	3	2	1	3	2	2	3	3	3	3	3	4	3	4	4	4	4	4	4	4	3	3	3	2	2	3	4	3	4	4	4	4	3	3	4	4	3	3	3	3	3	4	4	4	4	3	4
1	3	2	3	1	2	2	2	2	4	5	5	5	5	5	4	5	5	5	4	4	4	4	3	5	4	5	4	4	5	5	4	5	5	1	5	5	5	5	4	4	4	4	4	4	5	5	5	5	5
2	2	2	3	5	1	2	4	1	5	5	5	4	5	4	4	4	4	4	5	5	5	5	4	4	4	4	4	4	4	5	5	5	5	4	3	4	4	4	3	4	3	4	4	3	3	3	3	3	1
2	2	2	3	3	1	2	2	1	3	4	4	4	3	3	3	3	3	2	5	5	5	5	4	5	5	5	5	5	5	5	4	5	5	4	4	4	4	4	5	5	5	5	5	4	4	4	4	4	4
2	4	3	3	6	2	2	3	3	5	4	5	5	5	5	5	5	5	5	5	5	5	5	5	4	4	4	4	4	2	4	4	4	4	5	5	5	5	1	5	5	4	5	4	4	4	4	4	4	5
1	1	1	3	4	1	3	1	1	4	5	5	4	5	5	5	5	4	5	3	3	3	3	3	3	3	3	2	3	2	2	2	2	2	5	5	5	5	4	4	4	4	3	4	4	4	4	4	4	4
2	2	2	3	3	1	2	2	2	4	3	4	4	4	4	3	4	4	3	4	5	5	5	4	2	4	4	4	4	4	4	4	4	4	4	4	4	4	4	4	4	3	4	4	4	4	4	4	4	4
2	2	2	3	4	1	2	1	2	4	4	4	4	4	3	3	3	3	3	4	4	4	4	4	5	3	5	5	5	3	3	3	3	3	4	4	3	2	4	4	4	4	3	4	5	5	4	5	5	5
2	3	2	3	5	2	3	4	2	4	5	5	4	5	4	4	4	4	4	5	5	5	5	5	4	4	5	5	4	4	4	4	4	4	5	5	5	5	5	4	4	4	4	4	5	4	5	4	5	5
1	3	2	3	1	2	2	1	2	4	4	4	4	4	5	1	5	5	5	3	4	4	4	4	5	5	4	4	5	4	4	4	4	3	3	3	2	3	3	4	4	4	4	4	3	3	3	3	3	1
1	3	2	1	1	1	1	3	2	3	3	3	3	3	3	3	3	3	3	3	3	3	3	3	2	2	2	2	2	2	2	2	2	1	3	3	3	3	3	2	3	3	3	3	2	2	2	2	2	1
2	1	1	2	4	1	2	2	1	3	3	3	3	3	4	4	4	4	4	4	4	4	4	4	4	4	3	4	4	4	4	4	4	4	3	3	3	3	3	5	5	5	5	5	4	4	4	4	4	5
2	2	2	2	4	2	1	1	1	3	3	3	3	3	2	2	2	2	2	2	2	2	2	2	1	2	2	2	2	1	1	1	1	1	3	3	3	3	2	2	2	2	2	2	2	2	2	2	2	1
2	2	2	3	1	1	2	2	2	5	5	5	5	5	2	2	2	2	2	5	5	5	5	1	5	5	5	5	5	3	2	3	3	2	3	4	4	4	4	4	5	5	5	5	5	5	4	5	4	4
2	1	1	3	4	1	2	1	1	3	3	3	3	3	4	4	4	4	3	4	4	3	4	4	4	4	4	4	4	4	4	4	4	4	3	3	3	3	2	4	4	4	4	4	5	5	1	5	5	3
2	1	2	4	3	1	2	1	3	5	5	5	1	5	5	4	5	5	5	5	4	5	5	5	3	3	3	3	3	3	4	4	4	2	3	4	4	4	4	5	4	5	5	5	5	5	5	5	5	4
1	3	2	4	5	2	3	3	1	5	5	5	5	5	2	3	3	3	3	3	3	2	3	3	2	2	2	2	2	4	4	4	4	3	5	5	5	5	5	3	3	3	3	3	4	3	4	3	4	4
1	2	2	4	2	1	2	1	2	5	1	5	5	5	4	3	4	4	4	5	5	5	4	5	4	4	4	2	4	3	3	3	3	3	1	2	2	2	2	4	4	4	4	4	5	5	4	5	5	3
2	3	2	2	4	1	2	2	3	5	5	5	1	5	4	4	4	4	3	5	4	5	5	5	4	4	4	4	4	4	4	4	3	4	4	4	4	4	4	3	3	3	3	2	4	4	4	4	4	1
2	3	2	3	5	2	2	3	2	3	3	3	3	3	4	3	4	4	4	5	5	4	5	4	4	4	4	4	4	3	2	4	4	4	4	4	4	4	3	3	4	4	3	4	4	5	5	5	5	3
2	2	2	2	3	1	2	2	2	3	4	4	4	4	4	4	4	4	4	3	4	4	4	4	4	4	4	4	4	4	4	3	4	4	5	5	5	5	5	3	4	4	4	4	4	4	4	4	4	4
1	2	2	3	4	1	2	2	2	4	4	4	4	4	3	4	4	4	3	4	4	4	4	4	4	4	4	3	4	4	4	4	4	4	4	4	4	4	3	5	5	5	5	4	4	4	3	4	4	4
2	4	1	2	5	2	2	3	4	5	1	5	5	5	3	3	3	3	3	4	5	5	5	5	4	4	4	4	2	5	4	5	5	4	4	4	4	3	3	5	5	5	5	5	4	4	4	3	3	5
2	1	1	2	5	1	2	4	1	3	3	3	3	3	1	5	5	5	5	5	5	5	5	5	4	4	4	3	4	3	4	4	4	4	4	4	4	4	3	5	1	5	5	5	5	4	5	5	5	5
1	1	1	3	1	1	4	2	2	5	5	5	5	1	5	5	5	5	4	5	5	5	5	5	4	4	4	4	4	5	5	4	5	5	5	5	5	5	5	5	5	5	5	4	5	5	5	4	5	5
2	2	2	4	3	1	4	2	1	4	4	4	4	4	4	4	4	4	4	4	4	4	4	4	4	4	4	4	4	4	4	4	3	3	4	4	4	4	4	4	3	4	4	4	4	4	4	4	4	4
2	2	2	3	2	1	3	2	2	5	5	5	5	5	4	4	4	4	4	5	5	5	5	5	3	4	4	4	4	5	5	5	1	5	4	4	4	4	4	4	4	4	3	4	3	4	4	3	4	4
1	1	1	3	5	1	3	4	1	1	1	5	1	1	4	4	4	3	4	2	2	2	2	2	4	4	4	4	4	2	2	2	2	2	3	3	3	3	2	4	3	3	4	4	5	1	1	1	1	2
1	1	1	3	3	1	2	1	2	4	4	3	3	4	4	4	4	3	4	5	5	5	5	5	4	5	5	5	5	3	3	3	3	2	1	5	5	5	5	5	5	5	5	4	5	5	5	5	5	5
1	2	1	2	5	2	2	3	2	5	4	5	5	5	4	3	4	4	4	2	3	3	3	2	5	5	4	5	3	4	4	4	4	4	4	4	4	4	4	1	5	5	5	5	5	5	4	5	5	4
1	2	2	3	4	1	3	2	2	2	1	5	1	2	2	2	3	2	3	3	4	4	4	4	2	3	3	3	3	3	3	2	2	3	5	5	4	5	5	2	3	3	3	3	3	3	2	2	3	3
2	2	2	2	4	1	2	2	2	5	5	4	5	5	4	4	4	4	4	5	5	5	5	4	4	4	4	4	4	4	4	4	2	4	3	4	3	3	4	3	3	3	3	2	3	4	2	4	4	4
2	4	3	3	2	3	2	2	2	5	5	5	5	5	4	3	3	4	4	2	2	2	2	2	5	1	5	5	5	5	5	4	5	5	3	4	4	4	4	3	3	2	3	3	4	3	4	4	4	4
2	3	2	3	2	2	3	2	1	5	5	5	5	5	3	3	3	3	3	4	4	4	3	2	4	4	4	4	3	4	3	4	4	4	5	5	4	5	4	4	4	4	4	4	5	1	5	5	5	5
1	2	2	2	5	1	3	3	2	3	4	3	4	4	5	5	5	5	4	5	5	5	5	5	5	4	5	5	4	4	5	5	5	4	5	5	5	5	5	4	4	4	4	4	4	4	3	4	4	5
1	2	1	2	4	1	1	1	2	5	5	5	5	5	2	3	2	3	3	5	5	5	5	5	5	5	5	5	5	1	4	4	4	4	4	3	4	4	4	4	3	4	4	4	4	4	4	4	4	4
1	2	2	4	3	1	3	2	1	5	5	5	4	5	4	4	4	4	4	4	4	4	4	4	1	5	5	5	5	4	4	4	4	4	4	4	5	5	5	5	5	5	5	5	3	4	4	4	4	4
2	3	2	2	1	2	2	2	2	4	4	3	4	4	4	4	3	4	4	4	4	4	4	4	4	4	3	2	4	4	4	3	4	4	4	4	4	4	4	4	4	4	4	4	4	3	4	4	4	3
1	2	2	3	1	1	2	2	2	1	1	1	1	5	3	2	2	2	3	5	1	1	1	1	1	1	1	5	1	1	1	1	5	1	5	1	1	1	1	2	1	2	2	2	1	1	1	5	1	1
1	3	2	3	3	2	2	1	2	3	3	3	3	3	4	4	3	4	4	4	4	3	4	4	3	2	3	3	3	3	3	3	3	3	5	4	5	5	5	3	4	4	4	4	2	3	3	3	2	4
1	2	1	3	3	1	3	2	2	4	4	4	4	4	4	4	4	4	4	3	4	3	4	4	5	5	5	5	5	4	4	2	4	4	4	4	3	4	4	5	5	5	5	4	4	3	4	4	4	4
1	3	2	2	3	2	2	1	1	4	4	4	4	4	4	4	4	4	4	5	4	5	5	4	3	4	4	4	4	4	4	4	4	4	5	4	5	5	5	4	4	4	4	4	4	4	4	4	4	5
1	3	2	2	5	1	2	3	3	4	4	4	4	3	2	2	2	2	2	4	4	4	4	4	3	3	3	3	3	3	3	2	3	3	2	2	2	2	2	3	4	4	4	4	4	4	4	4	4	2
1	3	2	3	4	2	3	3	3	3	3	3	3	3	3	2	3	3	3	4	4	4	4	4	4	4	4	4	4	3	2	3	3	3	4	4	2	4	4	3	3	3	3	3	3	4	4	4	4	3
1	2	2	3	1	1	4	2	2	4	4	4	4	4	2	3	3	3	3	4	4	4	4	4	4	4	4	4	3	3	3	3	3	2	4	4	3	4	4	4	3	4	4	3	4	3	3	4	4	3
2	1	1	2	4	1	3	1	2	2	2	2	2	1	1	1	1	5	1	5	5	5	5	2	3	3	3	2	3	1	1	1	1	1	2	2	2	2	1	3	3	3	3	3	1	2	2	2	2	2
1	3	2	3	3	2	2	1	3	5	5	5	4	4	4	4	4	4	4	5	5	5	5	5	5	5	5	4	4	4	4	4	4	4	3	3	3	3	2	4	4	4	4	4	4	4	4	4	4	4
2	3	2	2	4	2	2	1	2	5	4	4	5	4	3	3	3	3	3	5	4	5	5	5	5	5	5	5	4	5	5	5	5	4	4	4	4	4	4	4	3	4	4	4	3	3	3	3	3	5
2	2	1	2	3	1	2	2	2	4	4	3	4	4	4	4	4	4	4	4	4	4	4	4	4	4	4	4	4	4	4	4	4	4	4	4	3	4	4	4	3	4	4	3	4	3	4	4	4	4
2	2	2	3	2	1	3	2	2	3	3	3	2	3	5	5	5	1	5	3	3	3	3	3	5	4	5	5	5	3	2	3	3	3	4	4	4	4	4	3	3	3	3	3	4	4	4	4	4	3
1	2	2	3	4	1	2	1	2	3	2	3	3	3	1	1	1	1	5	1	5	1	1	1	3	3	3	3	3	1	1	1	5	1	1	1	1	5	1	3	3	3	3	3	5	1	1	1	1	1
2	2	2	3	1	1	3	2	2	2	4	4	4	4	4	4	4	4	4	3	3	2	3	2	3	4	4	4	4	4	4	4	3	4	5	5	5	5	5	4	5	5	5	4	4	5	4	5	5	4
2	3	3	2	1	2	1	3	1	3	3	3	3	3	5	5	5	5	5	5	5	4	5	5	4	4	3	3	4	4	3	4	3	3	4	4	3	4	4	5	5	5	5	4	5	5	5	5	4	5
2	2	2	3	3	1	3	2	2	3	4	4	4	3	4	4	4	4	4	4	4	4	3	4	4	4	4	4	4	4	4	4	4	4	3	4	3	4	3	5	1	5	5	5	4	4	4	4	4	4
2	2	2	3	2	1	3	2	1	3	4	4	3	4	4	3	4	4	4	4	4	4	4	4	4	4	4	4	4	5	5	5	4	5	4	4	4	4	4	4	4	4	4	3	5	2	5	5	5	4
2	2	1	4	1	1	4	1	2	5	5	4	5	5	4	4	4	4	4	3	4	4	4	4	4	4	4	4	4	3	4	4	4	4	4	5	4	5	5	4	4	4	4	4	4	4	4	4	4	4
2	2	1	4	4	1	3	3	2	3	3	3	3	3	3	3	2	3	3	2	3	3	3	3	1	1	2	2	5	3	3	2	3	3	1	1	1	1	5	4	4	3	3	4	5	2	1	1	2	2
1	4	2	3	1	2	3	2	2	1	5	1	1	1	4	3	4	4	4	2	3	3	3	2	4	4	4	4	4	4	4	4	3	4	2	1	2	2	2	3	3	3	3	3	5	5	5	5	5	3
2	2	2	2	5	1	2	3	2	3	4	4	4	4	3	2	2	2	2	5	5	4	5	5	4	4	3	4	4	4	4	3	4	4	5	5	5	5	5	4	5	5	5	5	4	4	4	4	4	4
2	1	1	3	5	1	3	3	3	3	2	3	3	3	3	3	3	3	3	4	4	4	4	4	2	3	3	3	3	1	2	2	2	2	3	3	3	3	3	3	3	3	3	3	5	5	5	4	5	3
1	1	1	3	1	1	2	1	1	5	5	5	5	5	4	3	4	4	4	5	5	5	5	5	3	4	4	4	4	5	5	5	5	4	5	5	5	3	5	4	4	3	4	4	5	5	5	5	4	5
1	2	1	4	3	1	3	1	2	5	5	5	4	5	2	2	2	2	1	4	5	5	5	5	3	3	3	3	3	2	2	2	2	2	5	5	4	5	5	5	5	5	5	5	3	3	3	3	3	3
1	2	2	3	1	1	2	2	1	5	5	5	5	5	4	4	4	4	3	4	4	4	4	4	4	5	5	5	5	4	4	4	4	4	2	4	4	4	4	5	5	5	5	5	4	4	4	4	4	4
1	1	2	4	1	1	3	3	2	5	5	4	5	5	5	5	5	5	5	1	1	1	1	5	5	5	1	5	5	1	1	1	5	1	3	3	3	3	3	3	3	3	2	3	2	1	1	2	2	3
2	2	2	2	4	1	2	2	2	3	3	4	4	4	4	3	4	3	4	4	4	4	4	4	4	4	4	3	4	4	4	3	3	3	4	4	4	4	3	4	5	4	5	5	4	4	4	4	4	3
2	3	3	1	2	2	2	3	3	1	5	1	1	1	3	3	3	3	3	5	5	4	5	5	4	5	5	5	5	1	1	1	5	1	4	4	4	3	4	4	3	4	3	4	1	1	1	1	5	2
1	1	1	3	2	1	2	3	1	3	4	4	3	3	1	2	2	2	2	2	3	3	3	3	3	3	3	3	3	4	4	4	4	4	4	4	4	4	3	4	4	4	4	4	4	5	5	5	5	5
1	2	2	3	5	1	3	4	2	4	5	5	4	4	3	4	4	4	3	5	5	1	5	5	4	4	3	4	4	5	5	5	4	5	5	5	5	5	4	4	4	4	4	4	4	5	5	5	5	5
2	2	2	2	3	1	3	1	1	3	3	3	3	3	4	3	4	4	4	3	3	3	3	3	4	4	4	4	4	5	4	5	5	5	3	3	2	3	3	5	5	4	5	5	5	5	5	5	1	4
2	2	1	2	5	1	3	3	3	2	3	3	3	2	3	4	4	4	4	5	5	5	5	5	5	5	4	5	5	3	3	3	3	3	4	5	5	5	5	3	3	4	4	4	4	4	3	4	4	5
2	2	2	2	2	1	3	1	1	4	5	5	5	5	3	3	3	3	3	4	3	4	4	4	4	5	5	5	5	3	3	3	3	3	4	5	5	5	5	4	4	4	4	4	5	5	5	5	5	5
1	2	2	3	3	1	3	2	1	3	3	3	3	3	5	5	5	4	5	5	4	5	5	5	3	2	3	3	3	2	2	2	1	1	4	4	4	4	3	4	5	5	5	5	5	5	5	5	5	3
1	2	2	3	1	1	3	2	2	3	3	3	3	3	5	4	5	5	5	3	3	3	3	2	3	3	3	3	3	4	4	4	4	4	5	5	4	5	5	5	5	5	5	5	5	5	1	5	5	4
2	2	1	2	5	1	2	3	1	4	4	4	4	4	2	2	1	2	2	1	1	5	1	1	3	4	4	3	4	3	3	3	3	3	3	3	3	3	3	5	1	1	1	1	2	1	2	2	1	2
1	2	1	2	6	2	2	2	3	2	2	2	2	2	2	2	2	2	1	2	2	2	1	2	2	2	2	2	2	1	5	1	1	1	2	3	3	3	3	2	2	2	2	2	3	3	3	3	3	2
2	3	2	3	4	2	2	2	1	4	3	4	4	4	2	3	3	3	3	3	3	3	3	3	5	4	5	5	5	5	5	5	5	5	5	5	4	5	2	3	3	3	3	3	5	5	5	5	5	3
2	3	2	3	4	1	3	1	2	5	5	5	5	5	1	2	2	1	2	5	4	5	5	5	4	4	4	4	4	2	2	2	2	2	3	4	4	3	4	5	5	5	5	5	4	4	4	4	4	4
1	1	1	1	1	1	1	1	2	5	5	5	4	5	2	2	2	2	1	3	2	3	3	3	3	3	2	3	3	4	4	3	4	4	5	5	5	5	4	3	3	3	3	3	3	3	3	3	3	4
1	2	2	3	3	1	4	3	1	5	4	4	5	5	4	3	4	4	4	3	5	5	5	5	1	2	2	2	2	3	3	3	3	3	5	5	5	5	5	3	3	2	3	3	3	3	3	3	3	3
2	3	2	3	1	2	2	2	1	5	5	5	5	5	3	3	3	3	3	3	4	4	4	3	3	4	4	4	4	5	5	5	5	4	5	5	5	5	5	2	2	2	2	2	2	3	3	3	2	4
1	3	2	3	1	2	3	1	2	4	4	4	4	2	3	4	4	4	4	4	4	4	4	4	5	5	5	5	5	4	5	4	5	5	5	4	5	5	5	5	4	5	5	5	3	3	3	3	3	5
1	1	1	2	4	1	3	3	2	4	4	3	3	4	3	3	2	3	3	3	3	3	3	3	4	5	5	5	4	1	1	1	1	5	5	1	5	5	5	3	3	3	3	3	2	3	3	3	3	3
2	2	2	3	5	1	3	3	2	3	4	4	4	4	4	4	4	4	4	3	4	4	4	4	4	4	4	4	4	4	3	4	4	4	4	4	4	4	4	2	4	4	4	4	4	3	4	4	4	4
1	3	2	4	1	2	3	4	4	5	5	5	5	5	5	5	5	5	5	5	4	5	4	5	3	3	3	3	3	4	4	4	4	3	5	5	5	5	5	4	4	4	4	4	3	3	3	3	3	5
2	3	2	3	5	2	3	3	1	5	5	1	5	5	4	4	4	4	4	4	5	5	5	5	5	5	4	4	5	5	5	4	5	4	3	3	2	3	3	4	4	4	4	4	4	4	4	4	4	4
1	2	2	3	4	1	2	2	2	5	5	5	5	1	4	4	4	4	4	4	4	4	3	3	4	4	4	4	4	4	4	4	4	4	4	4	4	3	4	5	5	5	1	5	4	4	4	4	4	4
1	3	2	1	5	2	1	4	3	5	5	5	5	5	3	3	3	2	3	3	3	3	3	3	5	5	5	1	5	3	3	3	2	3	5	5	5	1	5	2	2	3	2	2	3	2	3	3	3	3
2	2	1	2	2	2	1	1	2	4	4	4	4	3	2	2	1	2	1	4	4	4	4	4	4	3	4	4	4	4	4	4	2	4	5	5	5	5	5	5	5	5	5	5	5	5	5	4	5	4
1	2	1	3	1	1	4	3	4	5	5	5	4	5	4	4	4	4	4	5	4	5	5	4	5	4	5	5	5	5	5	5	5	1	3	4	4	3	4	5	4	5	5	5	4	5	5	5	4	1
1	2	2	2	3	1	3	1	2	4	4	4	4	4	3	3	3	3	2	3	4	4	3	4	5	5	5	4	5	4	4	4	4	4	5	5	5	5	5	4	4	4	4	4	5	5	5	5	5	1
2	3	2	2	3	2	2	2	1	4	4	4	4	3	4	4	3	3	4	5	1	5	5	5	4	4	4	4	4	5	5	4	5	5	4	4	4	4	4	4	4	4	4	4	4	5	5	5	5	5
2	2	2	2	5	1	3	3	3	4	4	4	4	4	4	4	4	3	4	3	3	3	3	3	5	5	5	5	1	2	2	1	2	2	3	2	3	3	3	4	4	4	4	4	3	2	3	3	3	3
2	2	1	4	1	1	3	2	3	3	3	4	4	4	4	4	4	4	2	4	5	4	5	5	3	3	3	3	3	5	5	5	5	5	3	1	3	3	3	4	4	3	4	4	4	3	4	4	4	5
2	1	1	3	4	1	2	2	2	5	5	3	5	5	4	4	4	4	4	4	3	4	4	4	3	3	2	3	3	3	4	3	4	4	5	5	5	5	5	4	4	3	4	3	5	5	5	5	5	5
1	2	2	2	4	1	2	2	2	5	5	5	5	5	4	4	4	4	4	5	5	5	5	5	4	5	5	5	5	4	4	4	4	4	4	5	5	5	4	4	4	4	4	4	4	4	4	4	4	4
2	3	2	1	2	1	1	3	2	2	2	3	2	3	5	5	5	5	5	4	4	4	4	4	2	3	3	3	3	4	5	5	5	5	5	5	5	5	4	5	5	5	5	5	5	5	5	5	4	5
2	4	2	1	3	2	2	1	4	2	2	2	1	2	1	1	1	5	1	1	1	1	5	1	3	3	3	3	3	1	1	1	1	5	1	1	1	5	1	2	3	3	3	3	1	1	5	1	1	1
2	3	2	3	2	1	4	3	4	5	4	5	5	5	3	4	4	4	4	3	4	4	4	4	4	4	2	4	4	5	5	5	5	5	3	3	3	3	3	4	4	4	3	4	3	3	3	3	3	4
1	3	2	4	2	1	4	2	4	3	2	2	2	3	2	3	3	3	2	5	5	5	5	4	4	4	4	4	4	4	4	4	4	4	4	4	4	4	4	3	4	4	3	4	4	4	4	4	4	3
1	2	1	3	3	1	3	2	1	5	5	4	5	5	4	4	4	4	4	5	5	5	5	5	4	4	4	4	3	4	3	4	4	4	5	4	5	5	5	5	5	5	5	4	4	3	3	4	4	4
1	3	2	3	4	1	3	2	1	3	2	2	3	3	4	4	3	4	4	3	3	3	2	3	3	3	3	3	3	2	2	2	2	2	4	4	4	4	2	4	4	4	4	3	5	4	5	5	4	3
2	2	2	3	2	1	3	2	1	4	4	4	4	4	3	3	2	3	2	5	2	2	1	1	4	4	4	3	4	2	2	1	2	2	2	2	2	1	1	1	5	1	1	1	5	5	5	4	5	2
2	3	2	2	4	1	2	2	2	5	5	5	5	5	4	4	5	5	5	3	2	3	3	3	4	4	3	4	4	2	2	3	3	2	5	5	5	5	5	4	4	4	3	4	5	4	5	5	5	3
1	2	1	3	2	1	2	2	1	2	2	2	2	2	2	2	2	1	2	3	3	2	3	3	2	2	2	2	2	3	4	4	4	3	1	2	2	2	2	3	3	2	1	3	2	2	2	2	2	2
2	3	2	3	5	2	2	3	2	4	5	5	5	5	5	4	4	4	5	3	3	3	2	3	4	4	5	5	5	5	4	5	5	5	2	3	3	2	3	3	2	3	2	3	3	3	2	3	3	4
1	2	2	2	4	1	2	1	2	5	5	5	5	5	3	3	3	3	3	3	3	3	3	3	3	3	3	3	1	3	2	3	3	3	3	3	3	3	3	4	4	4	4	4	3	3	3	3	3	3
2	1	1	2	2	1	2	1	2	4	4	4	4	4	4	4	4	4	4	4	4	4	4	4	4	4	4	4	4	4	3	4	4	4	4	4	4	4	4	4	4	4	4	4	2	3	3	3	3	4
1	2	1	3	1	1	2	3	1	3	4	4	4	4	4	4	3	3	3	4	4	3	4	4	4	3	4	4	4	4	4	4	4	4	4	4	4	4	4	4	4	3	4	3	4	4	4	4	3	4
2	3	2	3	1	1	3	2	1	3	4	4	4	4	4	3	4	4	4	5	4	5	5	5	4	4	4	4	4	1	5	1	1	1	5	5	5	5	5	4	4	4	4	4	5	5	4	5	5	3
1	1	1	2	3	1	2	1	2	5	5	4	5	4	4	4	4	4	3	4	4	4	4	4	4	4	4	4	4	2	3	3	3	3	3	3	3	3	2	4	4	4	4	4	5	5	5	5	5	4
1	2	2	3	3	1	3	2	2	4	4	4	4	4	4	4	4	4	4	4	3	4	4	4	4	3	4	3	4	4	4	4	4	4	4	4	4	4	4	5	5	5	5	5	4	4	4	4	4	4
1	2	1	2	1	2	2	1	2	5	5	4	5	5	2	3	2	3	3	3	4	4	4	4	4	4	3	3	4	1	2	2	2	2	5	5	5	4	5	4	4	4	4	4	4	4	4	3	4	4
1	3	3	3	3	1	3	4	2	4	5	4	5	5	1	1	1	1	1	4	4	4	3	3	4	4	4	3	4	3	3	3	3	3	4	4	4	4	4	3	3	3	3	3	2	2	2	2	2	2
1	1	1	1	4	1	1	1	2	3	3	3	3	3	3	4	3	4	3	1	2	2	2	2	2	2	2	2	2	3	3	2	3	3	4	3	4	4	4	5	5	5	5	5	5	5	5	5	5	3
1	3	2	3	1	2	3	1	2	4	4	2	4	4	4	4	4	4	4	4	4	4	4	4	4	4	4	4	3	5	1	5	5	5	5	4	5	5	5	4	4	4	4	4	5	5	1	5	5	4
1	3	2	3	1	2	2	1	1	4	4	4	4	3	5	5	5	5	5	3	3	3	3	3	5	5	5	4	5	5	5	1	5	5	4	4	4	4	4	5	5	4	5	5	4	4	4	4	4	5
1	2	2	4	5	1	3	3	2	5	5	5	5	5	4	4	4	4	3	4	3	4	4	4	4	4	4	4	4	5	5	5	5	1	4	4	4	4	4	5	5	5	4	5	3	3	3	3	3	5
2	2	2	3	3	1	2	2	2	4	4	4	4	3	4	4	4	4	4	4	4	4	4	4	4	4	4	4	4	4	3	3	3	3	4	4	4	3	4	4	5	5	5	5	4	4	4	3	4	4
1	2	2	5	2	1	4	1	2	1	2	2	2	2	2	3	2	3	3	5	5	5	5	5	4	5	5	5	5	2	2	2	1	2	4	3	5	4	5	2	3	3	3	3	2	2	2	2	2	3
1	3	2	2	4	1	3	3	2	4	4	4	4	3	4	4	4	4	3	5	5	2	5	5	3	3	3	3	2	4	4	3	4	4	5	5	5	5	4	4	4	4	4	3	5	5	5	5	4	2
2	2	1	3	5	2	3	4	3	5	5	1	5	5	4	4	4	4	4	5	1	5	5	5	4	4	4	4	4	1	1	1	1	1	5	4	5	5	5	3	3	3	3	2	3	3	2	3	3	3
2	2	1	2	2	1	3	2	3	4	5	5	5	4	5	4	4	5	5	4	4	4	4	4	4	5	5	5	5	5	5	5	5	1	4	4	4	4	4	4	4	4	4	4	4	4	4	4	4	4
1	3	2	3	4	2	3	2	2	4	4	3	4	4	4	4	4	4	4	4	5	5	5	5	5	5	5	5	5	4	4	4	4	3	4	4	4	4	4	4	4	4	4	4	4	4	4	4	4	4
2	3	2	2	2	2	3	1	2	5	4	5	5	5	5	4	5	5	5	3	3	3	3	3	4	5	5	5	5	4	3	4	4	2	3	3	3	3	3	3	3	3	3	3	3	3	3	3	3	3
1	2	2	2	3	1	2	2	2	5	5	5	5	5	3	4	4	4	4	4	4	4	4	4	4	5	5	5	4	3	4	4	4	4	5	5	5	5	4	4	3	4	4	4	4	4	4	4	4	4
1	1	1	2	3	1	2	1	1	5	4	5	5	5	3	3	3	2	3	4	3	4	4	4	5	5	4	5	5	4	4	4	4	4	3	3	3	3	3	5	5	5	5	5	4	4	4	4	4	5
2	1	1	1	1	1	1	3	2	3	3	3	3	2	2	2	2	2	2	2	4	4	4	4	2	3	3	3	3	4	4	4	4	4	5	5	5	5	1	3	3	3	3	3	5	5	4	5	4	3
2	2	2	3	3	1	3	2	2	2	3	3	3	3	4	3	4	2	4	5	5	5	4	5	4	4	4	4	4	1	3	3	3	3	3	3	3	3	3	4	4	4	4	4	3	3	2	3	3	5
1	3	2	1	5	1	1	3	4	5	5	5	5	4	3	3	3	2	3	2	3	3	3	3	2	2	2	2	2	1	5	5	5	5	4	4	3	4	3	4	4	4	4	4	1	2	2	2	2	4
1	3	2	2	1	1	3	1	2	5	5	5	5	5	4	4	3	4	4	4	4	4	4	4	5	4	5	5	5	4	3	4	4	4	4	4	4	3	4	5	5	5	5	4	4	4	4	4	4	4
2	3	2	3	3	1	2	2	2	5	4	5	5	5	4	4	4	4	4	3	1	3	3	3	5	5	5	4	5	3	3	3	3	3	4	5	5	5	5	5	5	5	5	5	5	5	5	5	5	4
1	2	2	3	3	1	3	2	2	4	4	4	4	3	4	4	4	4	4	4	4	4	4	4	4	4	2	4	4	4	4	4	4	4	4	3	4	4	4	4	3	4	4	4	4	2	4	4	4	4
2	3	2	2	5	1	2	1	3	4	4	3	4	4	5	5	4	5	4	3	4	4	4	4	4	4	4	4	4	3	5	5	5	5	3	4	4	4	4	5	5	5	5	1	5	5	5	5	4	4
2	3	2	1	5	1	1	4	3	4	4	4	4	4	4	4	4	4	3	4	3	4	4	4	1	5	5	5	5	5	5	5	4	5	4	3	4	3	3	4	4	4	4	3	4	5	5	5	5	3
1	2	1	2	1	1	3	2	3	4	4	4	4	4	2	2	2	2	2	1	2	1	2	5	1	2	2	2	2	2	2	2	2	2	4	4	4	4	3	3	3	3	2	3	3	4	4	4	4	2
1	2	1	2	4	2	2	3	4	2	1	2	2	2	3	3	3	3	3	2	3	3	3	3	3	3	3	3	3	5	4	5	5	5	5	5	5	5	5	5	5	5	5	4	1	1	5	2	2	3
2	1	2	1	4	1	2	4	2	5	5	5	4	5	3	4	3	4	4	4	3	4	4	4	5	4	5	5	5	5	5	4	5	4	5	5	4	5	5	5	5	4	5	5	5	4	5	5	4	5
1	3	2	2	4	1	3	3	2	1	1	1	1	5	3	3	3	3	3	4	3	3	4	3	4	3	4	4	4	1	2	2	2	1	1	2	2	2	2	4	3	4	4	4	1	1	1	1	5	1
2	1	2	2	4	1	2	3	3	3	3	3	3	3	1	1	5	1	1	1	1	1	1	5	3	3	3	2	3	5	1	1	1	1	2	2	2	2	2	4	3	4	3	4	3	2	3	3	3	2
2	1	1	4	4	1	3	1	1	2	3	3	3	3	3	2	3	3	3	4	4	4	4	4	3	3	3	3	3	3	3	3	3	3	3	3	3	2	3	4	4	4	4	4	3	4	4	4	4	3
2	4	2	2	3	2	2	3	1	4	4	4	4	4	4	4	4	4	4	5	5	5	5	5	4	4	4	4	3	1	1	1	1	1	2	3	3	3	3	3	2	3	3	2	4	4	4	4	4	5
2	4	2	1	3	2	1	2	4	4	4	3	4	4	1	1	1	5	1	2	2	2	2	1	4	4	4	4	4	4	4	4	4	4	5	5	5	4	5	4	4	4	4	4	1	5	5	5	5	3
1	3	2	2	4	2	2	2	2	4	4	4	4	4	4	4	4	3	4	3	3	1	3	3	3	2	2	3	3	3	3	3	3	3	5	4	5	5	5	5	5	5	4	4	3	3	3	3	3	4
1	4	2	1	3	2	1	1	4	3	3	3	3	3	1	1	5	1	1	2	2	2	2	2	5	5	5	5	5	3	3	3	3	2	4	4	4	3	4	2	2	2	2	2	5	5	5	5	5	3
1	1	1	3	1	1	3	2	3	2	3	3	3	3	5	5	5	1	5	4	4	3	4	4	3	4	4	4	4	2	2	2	2	2	5	5	5	5	5	3	2	3	3	3	5	5	5	5	4	4
1	4	2	1	1	2	1	1	3	4	4	4	4	4	3	3	3	3	3	4	4	4	4	4	5	5	5	5	5	4	4	4	4	4	5	5	5	5	5	3	3	3	3	3	3	3	3	3	3	3
1	2	2	3	3	1	2	2	2	4	4	4	4	3	4	3	4	4	4	4	4	4	4	4	4	4	4	4	4	3	4	4	4	4	5	5	5	5	5	4	4	4	4	4	4	4	4	4	4	4
2	3	2	2	3	1	2	3	3	4	3	4	3	4	3	4	4	4	4	4	3	4	4	4	3	4	4	4	3	5	5	5	5	4	3	3	2	3	3	3	3	3	3	3	2	2	2	2	2	4
1	1	1	2	2	1	2	3	3	4	3	4	4	4	5	5	5	5	5	5	5	5	5	5	4	4	4	4	4	4	4	4	4	3	4	4	4	5	5	5	5	5	5	5	4	4	4	4	4	4
2	3	2	3	4	2	2	1	2	3	3	3	3	3	3	3	3	3	3	2	2	2	2	2	4	4	4	4	4	4	4	4	4	4	4	4	4	4	4	3	3	3	3	3	4	3	4	4	4	4
2	3	2	2	2	2	2	1	1	3	3	3	3	3	5	5	5	5	5	4	4	4	4	4	5	5	5	5	5	3	3	3	3	2	4	4	4	4	4	5	5	5	5	4	3	3	3	2	3	5
1	3	2	3	1	2	2	1	1	4	4	4	4	4	5	5	5	5	1	3	3	3	3	1	3	3	3	3	1	4	4	4	4	4	5	1	5	5	5	3	3	1	3	3	4	4	4	4	4	3
2	2	2	2	3	1	2	2	2	5	5	5	5	4	5	5	5	5	5	5	5	5	5	1	4	4	4	4	4	5	5	5	5	5	5	5	5	4	5	4	4	4	4	4	5	5	5	5	5	4
2	3	2	1	4	2	1	1	1	5	4	5	5	5	5	4	5	5	5	3	3	3	3	3	2	3	3	3	3	3	3	3	3	3	3	3	3	3	2	3	3	3	3	3	2	2	2	2	2	2
2	1	2	1	4	1	2	3	3	2	2	2	2	2	5	5	5	4	5	5	5	5	5	5	3	3	3	3	3	3	3	3	3	3	3	3	3	2	3	5	5	3	5	4	3	3	2	2	2	3
1	2	2	2	4	1	2	1	1	3	3	3	3	3	3	4	4	3	4	3	2	3	3	3	4	4	4	4	4	5	3	5	5	5	5	5	5	5	5	5	5	4	4	4	5	5	5	5	5	5
1	2	2	2	1	1	3	2	2	4	4	4	4	4	5	5	5	5	5	5	5	5	5	5	5	5	5	5	2	4	4	3	3	4	5	5	5	5	5	5	5	5	4	5	2	4	4	4	4	5
2	2	2	2	3	1	2	2	1	4	4	4	4	4	5	5	5	4	5	5	5	5	4	5	5	5	3	4	5	3	3	3	3	3	5	5	5	5	5	5	4	5	5	5	4	4	4	3	4	5
1	2	2	3	1	2	2	3	2	2	1	1	2	5	1	1	1	1	5	1	1	5	1	1	1	5	1	1	1	1	1	2	2	2	1	1	1	5	1	1	1	1	5	1	1	1	2	2	2	1
1	3	1	3	5	2	3	3	3	4	4	4	3	4	3	3	2	3	3	5	4	5	5	5	3	3	3	3	3	5	5	5	5	1	2	1	3	3	3	4	4	3	4	4	4	4	4	4	4	5
1	3	2	3	3	2	2	2	1	4	4	4	4	3	4	4	4	4	4	4	4	4	3	4	4	4	4	4	4	3	2	3	3	2	4	4	4	4	3	4	4	4	4	4	4	4	4	4	4	3
2	2	2	2	2	1	3	2	1	4	4	4	4	4	5	5	4	5	4	5	5	5	5	5	3	4	4	4	4	3	4	4	4	4	2	3	4	4	3	5	5	4	5	5	4	4	4	3	4	5
2	2	1	3	2	1	2	2	1	4	4	4	4	4	3	3	3	3	3	5	5	5	4	5	5	5	5	5	5	4	4	4	4	4	4	4	4	4	4	5	4	5	5	5	4	4	4	3	4	5
1	1	2	2	4	1	3	1	2	2	2	2	2	1	5	4	5	5	5	5	5	5	5	5	1	2	2	1	5	4	4	4	3	4	4	4	4	4	4	4	4	4	4	4	3	2	3	1	3	4
2	2	1	3	1	1	2	4	2	3	2	3	3	3	5	5	5	5	5	4	4	4	4	4	4	3	3	4	4	3	3	3	3	3	4	4	4	4	4	2	2	2	2	2	4	4	4	4	4	4
2	3	2	1	4	2	2	2	2	4	4	4	4	4	4	4	3	4	4	5	4	5	5	5	5	5	4	5	5	4	4	3	4	4	4	2	3	4	4	4	4	4	3	4	4	4	4	4	4	4
2	3	2	2	4	1	2	1	2	5	1	5	5	5	3	3	3	3	2	3	3	3	3	3	3	3	3	3	3	3	3	3	3	3	4	4	4	4	4	4	4	4	4	4	4	4	4	4	4	5
1	2	2	3	2	1	3	2	1	3	4	3	4	4	4	4	3	3	2	5	5	5	5	5	5	5	5	5	5	4	4	4	3	4	5	5	5	5	5	4	4	4	4	4	4	5	5	5	5	4
1	2	2	2	5	1	2	3	2	4	4	4	4	4	2	2	3	3	3	3	3	3	3	2	3	3	3	3	3	1	1	1	2	2	3	3	3	3	3	2	2	2	1	2	3	3	3	3	2	3
1	1	1	3	2	1	2	2	1	5	5	5	5	4	5	5	4	5	5	4	5	5	5	5	3	3	3	3	3	1	5	5	5	5	5	4	5	5	5	4	3	4	4	2	4	4	4	4	4	5
1	2	2	2	3	1	2	2	2	4	4	4	4	4	4	4	4	4	4	5	5	5	5	2	4	4	4	4	3	3	4	4	4	4	4	4	4	3	3	4	4	3	4	4	4	4	4	4	4	4
2	2	2	3	5	1	2	3	3	1	5	1	1	1	5	5	3	4	5	3	3	3	3	3	5	5	5	1	5	5	5	5	4	5	5	1	1	1	1	2	2	1	2	2	5	5	4	5	5	3
2	3	2	3	3	2	3	2	2	4	4	4	3	3	3	3	3	3	2	5	4	5	4	5	4	4	4	4	3	5	5	5	1	5	5	4	5	5	4	5	5	5	4	5	3	4	4	4	3	5
1	3	2	4	2	2	2	1	1	5	5	4	5	5	5	5	5	5	5	3	3	3	3	3	4	4	4	3	4	2	2	1	1	2	3	3	3	3	3	5	5	5	5	5	2	3	3	3	3	3
1	1	1	3	4	1	2	2	1	4	4	4	4	4	3	3	3	3	3	4	4	4	4	4	3	4	3	4	4	3	3	3	3	3	5	5	5	5	5	5	5	5	5	5	5	5	5	5	4	5
1	2	2	2	3	1	2	2	2	5	5	1	5	5	3	4	3	4	4	4	4	4	3	4	5	5	5	5	5	4	4	4	3	3	5	5	5	5	5	4	3	4	4	4	4	3	4	4	4	4
2	3	2	3	4	2	3	1	1	2	2	2	2	2	1	1	2	1	2	4	4	4	4	4	3	2	3	3	2	2	2	3	3	3	5	5	5	5	5	5	5	5	4	5	4	4	4	4	4	3
1	2	2	3	1	1	2	1	1	5	5	5	5	2	4	4	4	4	4	3	3	2	3	3	5	5	5	5	5	3	3	3	3	3	4	3	4	4	4	4	4	4	4	4	4	4	4	4	4	4
1	2	2	2	5	1	2	3	2	5	5	5	4	5	3	4	4	4	4	4	4	4	4	4	5	4	5	5	5	4	4	4	4	4	5	5	5	5	5	4	1	3	4	3	4	3	4	4	4	4
1	2	2	4	2	1	3	2	1	3	3	3	3	3	5	5	5	4	5	4	4	4	4	3	3	3	2	3	3	4	4	4	4	4	4	4	4	4	4	5	5	5	5	5	5	1	5	5	5	2
1	4	2	2	5	2	2	4	1	2	2	2	2	1	2	2	1	1	2	2	2	2	2	2	1	1	5	1	1	2	2	2	1	2	2	2	2	1	2	1	1	1	1	5	1	5	1	1	1	1
2	3	2	3	3	2	3	1	2	5	5	5	4	4	3	4	4	4	4	4	4	4	3	4	4	4	2	4	4	4	3	4	4	4	5	1	5	5	5	5	5	5	5	5	5	5	5	4	5	4
2	2	2	2	4	1	3	2	2	4	4	4	4	4	2	2	2	1	2	3	3	3	3	3	4	4	4	4	4	2	1	2	2	2	4	3	4	3	4	5	5	5	5	5	3	3	3	3	3	3
2	2	2	3	5	1	3	4	2	4	5	4	4	5	4	4	4	4	4	5	5	5	1	5	5	4	4	5	5	4	4	4	4	4	4	4	4	4	4	4	4	3	4	4	4	4	4	4	4	4
2	2	1	3	3	2	2	2	4	2	1	2	2	2	1	1	1	1	1	3	3	3	3	3	1	1	1	1	5	3	3	3	3	3	4	3	4	4	3	3	3	3	3	3	4	4	4	3	4	2
1	1	1	3	5	1	2	3	2	4	4	3	4	4	3	2	3	3	3	5	4	5	5	5	1	5	5	5	5	2	2	2	2	2	5	5	5	5	5	4	4	4	4	4	3	4	3	4	4	4
1	2	2	3	3	1	3	2	2	4	4	4	4	4	4	4	4	4	3	4	4	4	4	4	4	4	4	4	4	4	4	4	4	4	3	4	4	4	4	5	5	5	5	5	4	4	4	4	4	3
2	1	1	2	3	1	1	1	3	4	4	4	4	4	4	4	4	4	4	4	4	4	4	4	4	4	4	4	4	4	4	4	4	4	4	4	3	4	4	4	4	4	3	4	3	4	3	3	4	4
1	2	2	3	3	1	3	2	2	3	4	4	4	4	4	4	4	4	4	3	4	4	4	4	4	4	4	4	4	4	4	4	4	4	4	4	4	4	4	4	4	4	4	3	4	4	4	4	4	4
2	1	1	1	3	1	2	2	1	4	3	4	4	4	3	2	3	3	2	5	5	5	5	5	3	2	3	3	3	1	1	1	1	5	5	5	5	5	4	5	5	4	5	5	5	5	5	1	5	4
1	2	2	2	3	1	2	2	2	4	4	4	4	4	4	4	4	4	4	5	5	5	1	5	4	3	4	4	4	4	4	4	4	3	4	4	4	4	4	5	5	5	5	5	4	4	4	4	4	3
1	2	2	2	3	1	2	2	2	4	4	4	4	4	3	3	3	3	3	4	4	4	4	4	5	5	5	4	5	4	4	4	4	4	4	5	4	4	5	5	5	5	4	5	4	4	4	4	3	5
2	3	2	3	4	2	2	2	1	3	3	3	3	2	3	3	3	3	3	3	3	3	3	3	5	5	5	5	4	2	2	2	2	2	5	3	5	4	5	4	4	5	5	5	3	3	3	3	3	4
2	3	2	2	3	2	2	1	1	4	4	4	3	4	4	4	4	4	4	5	5	4	5	5	4	5	5	5	5	2	2	2	2	2	3	3	2	2	2	4	4	4	4	3	5	5	1	5	5	5
1	3	2	2	4	2	2	2	1	4	4	3	4	4	3	3	3	3	3	4	4	4	3	4	3	3	3	1	3	4	4	4	4	4	5	1	5	5	5	3	3	3	3	3	5	5	5	5	5	4
2	2	2	2	4	1	3	2	2	5	5	5	5	1	4	4	4	4	4	4	4	4	4	4	4	4	4	4	4	5	1	5	5	5	4	4	4	4	4	4	4	4	3	4	5	4	5	5	4	5
1	3	3	1	1	1	2	2	2	4	4	4	4	3	5	5	5	5	4	5	5	4	5	3	4	4	4	4	4	3	3	3	3	3	4	4	4	4	3	5	5	5	4	5	3	3	3	2	3	5
2	2	2	3	4	1	2	2	2	5	5	5	5	4	4	4	4	4	4	4	5	5	4	5	4	3	4	4	4	2	2	2	2	2	5	4	5	5	5	4	4	4	4	4	5	5	5	5	5	4
1	1	1	3	5	1	2	1	1	4	4	4	4	4	4	4	4	4	4	4	4	4	4	4	4	3	4	4	4	1	1	1	5	1	2	2	2	1	2	1	1	1	5	1	2	3	4	4	4	2
1	2	2	3	5	1	3	2	1	4	4	4	4	3	3	3	3	3	3	4	3	4	4	4	4	4	4	4	4	4	4	4	4	3	3	5	4	5	5	5	5	5	4	5	4	4	4	4	4	5
1	1	1	3	5	1	4	2	1	4	4	4	4	4	3	2	3	3	3	1	1	5	1	1	2	2	2	2	2	4	4	3	4	4	2	2	2	2	2	3	3	3	3	3	3	3	3	3	3	2
2	2	2	3	3	1	3	2	2	3	3	3	3	3	3	3	3	3	3	2	2	2	2	1	3	3	3	3	3	1	1	1	1	5	3	3	3	3	3	2	2	1	5	2	5	1	1	1	1	2
2	2	2	3	1	1	2	2	2	4	4	4	4	4	4	4	4	4	4	4	4	4	4	4	3	3	4	4	4	2	2	2	2	2	5	5	4	4	5	5	5	5	4	4	5	5	4	5	5	5
1	1	1	2	3	1	2	1	3	2	3	3	3	3	5	5	5	5	4	3	4	4	4	4	3	2	3	3	3	5	4	3	5	5	3	2	2	3	3	3	3	3	3	3	5	5	5	5	4	4
1	3	2	3	3	1	3	1	2	3	2	3	3	3	5	5	5	4	5	3	3	3	3	3	3	4	4	4	3	1	1	1	1	1	2	3	3	3	3	5	5	5	5	5	4	4	3	4	4	3
2	2	1	3	1	2	3	2	3	3	3	3	2	3	1	2	2	2	2	2	2	2	1	2	4	4	4	3	4	5	1	1	1	1	1	5	1	1	1	1	1	1	1	5	2	2	2	2	2	1
1	3	2	3	5	1	2	2	1	5	5	5	1	5	5	5	5	5	4	3	3	3	2	3	3	3	3	3	3	5	5	5	5	3	4	4	5	5	5	2	5	5	5	5	5	4	5	5	4	4
1	1	1	3	1	1	3	1	2	3	3	3	3	2	3	3	3	3	3	4	4	4	4	4	3	3	3	3	3	4	4	4	4	4	5	5	5	5	5	3	3	3	3	3	4	4	4	4	4	3
1	3	2	3	4	2	3	2	2	5	5	5	5	5	4	4	3	4	4	5	4	5	5	5	5	5	2	5	5	5	1	5	5	5	4	4	3	4	4	5	5	5	2	5	3	4	4	4	3	5
1	2	2	2	5	1	2	1	1	4	4	4	4	4	4	4	4	4	4	3	2	3	3	3	3	3	3	3	3	4	3	4	4	4	5	5	5	5	5	5	5	5	5	5	5	5	5	5	5	4
1	2	2	3	5	1	2	2	2	4	4	4	4	4	4	4	3	4	4	4	4	4	4	4	4	4	4	4	4	4	3	3	4	4	4	4	4	4	4	4	4	4	4	4	3	4	4	3	4	3
1	2	2	3	4	1	3	2	2	3	3	3	3	3	5	5	4	5	5	4	4	4	4	4	3	3	3	3	3	2	4	4	4	4	3	3	3	3	3	4	4	4	4	3	3	3	4	4	4	4
1	3	2	1	1	2	1	3	3	4	3	4	3	4	5	5	5	5	1	3	3	2	3	3	5	5	5	4	5	5	1	5	5	5	4	3	4	4	4	3	3	3	3	3	5	5	5	5	5	4
2	2	2	4	4	1	3	1	1	5	4	5	5	5	3	3	3	3	3	5	1	5	5	5	4	4	4	4	4	4	4	4	4	4	4	4	4	4	4	5	5	3	5	5	5	5	5	4	5	3
1	3	1	3	1	2	2	2	2	4	2	4	4	4	4	4	4	4	4	4	4	4	4	4	3	3	3	3	3	3	3	3	3	3	3	4	4	4	4	1	5	5	5	5	5	5	5	5	4	3
1	2	2	3	2	1	3	2	2	3	3	2	2	3	4	3	4	4	4	5	5	5	5	5	5	5	5	5	5	4	4	3	4	3	4	4	3	4	4	4	3	4	4	4	3	3	2	3	3	5
1	2	1	5	5	1	4	3	3	4	4	4	3	4	4	5	5	5	5	4	3	5	4	5	2	2	2	2	2	3	4	4	4	4	5	5	5	5	5	3	3	3	3	3	3	3	3	2	3	4
1	3	2	3	5	1	3	3	2	3	4	4	4	4	3	3	3	3	2	5	5	4	4	5	3	3	2	3	2	2	2	2	2	2	3	4	4	3	3	3	3	3	3	3	3	2	3	3	3	3
2	3	3	3	6	2	3	1	3	1	1	1	5	1	5	1	1	1	1	5	5	5	5	5	2	2	2	1	2	2	2	2	2	2	2	1	5	1	2	5	5	5	5	5	3	3	2	3	2	3
2	2	2	3	3	1	2	2	2	4	4	4	4	4	2	4	3	4	4	4	3	4	4	4	5	1	5	5	5	4	4	4	4	4	4	4	4	4	3	5	5	4	5	5	4	4	4	4	4	4
1	2	2	3	5	1	3	3	2	5	5	4	5	5	1	1	5	1	1	2	3	3	3	3	2	3	3	3	3	2	3	3	2	3	4	4	4	4	4	4	4	4	4	4	4	4	4	4	3	3
1	3	2	3	2	2	3	1	1	2	3	3	3	3	4	5	5	5	5	5	5	5	4	4	3	2	3	3	2	2	2	2	2	2	5	5	5	5	5	3	3	3	3	3	3	3	3	3	3	3
1	1	1	3	4	1	3	1	1	5	5	5	5	5	2	2	2	2	2	2	3	3	1	3	5	4	5	5	3	5	4	5	5	5	5	5	4	5	5	2	2	3	3	3	2	2	2	2	2	4
2	3	2	2	3	2	1	3	1	1	5	1	1	1	2	2	2	1	1	4	4	4	4	4	2	2	2	2	2	4	4	4	4	4	1	2	2	2	2	4	4	4	4	4	3	3	3	3	3	2
2	2	2	2	1	1	2	2	2	5	5	5	5	5	5	5	1	5	5	4	4	4	3	4	4	4	4	4	4	3	4	4	4	3	4	4	4	4	4	5	5	5	5	1	3	4	4	4	4	4
2	1	2	4	4	1	3	1	4	2	2	2	2	2	1	5	1	1	1	3	3	3	3	3	3	3	3	2	3	5	1	1	1	1	3	3	2	2	3	5	4	5	5	5	2	2	1	2	2	5
1	1	2	2	3	1	3	1	1	4	4	4	4	4	3	4	4	4	4	3	3	3	2	3	4	5	5	5	5	4	3	4	4	4	3	3	3	3	3	3	3	2	2	2	3	3	3	3	3	5
2	2	2	3	2	1	4	2	1	4	3	4	4	4	5	4	5	5	5	4	4	4	4	4	2	3	2	3	3	4	3	4	4	4	5	5	5	5	4	5	5	5	4	5	3	3	3	3	3	4
1	1	1	4	3	1	2	2	2	5	4	5	4	4	5	5	5	5	5	5	5	5	4	5	3	3	2	3	1	2	3	3	3	3	5	5	5	5	1	5	5	5	5	5	4	4	4	4	3	5
2	4	2	1	3	2	2	3	3	4	4	4	4	4	2	2	2	2	1	2	2	2	1	2	2	2	2	2	2	1	1	5	1	1	5	1	1	1	1	4	4	3	4	4	2	2	1	1	2	2
2	1	2	1	3	1	1	2	2	4	4	4	4	4	5	5	4	5	5	5	4	5	4	5	5	5	4	5	5	3	3	3	3	3	4	5	5	5	4	4	4	4	4	4	5	5	5	5	5	5
1	3	2	3	4	2	3	1	1	5	4	5	5	5	4	5	5	3	5	3	3	3	3	3	3	3	3	3	3	4	4	4	4	4	4	4	4	4	4	5	4	5	5	5	3	3	2	3	3	4
2	2	2	3	3	1	4	1	1	4	3	4	4	4	5	5	4	5	5	4	4	3	3	4	5	5	5	5	5	4	3	4	4	4	4	4	4	4	4	5	5	5	5	5	4	4	4	4	4	5
1	2	2	2	3	1	2	2	2	3	4	4	4	4	4	4	4	4	4	4	4	4	4	3	4	4	4	2	4	4	4	4	4	4	4	4	4	4	3	3	4	4	4	4	3	4	4	4	4	4
1	2	2	2	1	1	1	2	1	3	3	3	2	3	4	5	5	4	5	5	1	5	5	5	3	4	4	4	3	1	3	3	3	3	5	5	5	5	5	1	3	3	2	3	5	5	5	1	5	4
1	3	2	3	5	1	3	4	2	3	3	3	3	3	4	4	3	4	4	3	3	3	3	3	3	2	2	3	3	3	3	3	3	3	4	4	4	4	4	2	2	2	1	2	5	5	5	5	5	3
1	2	1	2	4	1	3	2	2	3	3	3	3	2	1	1	1	1	5	3	3	3	1	3	4	4	3	4	3	3	2	3	2	3	3	3	3	3	3	5	5	5	5	5	4	4	4	4	4	3
2	2	2	3	5	1	3	3	2	4	4	4	4	4	4	4	4	4	3	4	4	4	4	4	3	4	4	4	4	4	4	4	4	3	4	3	4	3	4	5	5	5	1	5	3	4	4	4	4	4
1	2	2	3	5	1	3	3	2	4	4	3	4	4	4	4	4	4	4	4	4	4	4	4	4	4	4	3	4	4	4	4	4	4	4	4	4	4	4	4	4	4	4	4	4	4	4	4	4	4
2	4	2	2	3	2	2	1	2	5	1	1	1	1	1	1	5	1	1	1	1	5	1	1	1	5	1	1	1	1	1	1	1	1	3	3	3	3	3	1	5	1	1	1	1	5	1	1	1	1
2	2	2	3	3	1	3	1	3	4	4	3	4	3	2	4	4	4	3	3	4	4	4	4	3	4	3	4	4	4	4	4	4	4	4	4	4	4	4	4	4	2	4	4	4	4	4	4	4	4
2	3	2	2	5	2	2	3	1	5	5	5	5	5	5	5	5	5	4	3	3	2	3	3	4	4	4	4	4	4	4	4	4	4	3	3	3	3	3	3	4	4	4	4	5	5	5	5	4	3
1	1	2	1	1	1	1	1	4	5	4	5	5	5	4	4	4	4	3	5	5	4	5	4	4	4	4	4	4	5	1	1	1	1	4	4	3	4	4	5	5	5	4	5	4	4	4	4	4	5
1	2	2	3	1	2	2	1	3	3	4	4	4	4	4	4	3	4	3	3	3	4	3	4	4	4	4	4	4	4	4	4	4	4	4	4	4	4	4	5	5	1	5	5	4	4	4	4	4	3
1	2	2	3	5	1	3	4	2	3	3	3	3	3	5	5	5	5	4	4	3	5	5	5	4	4	4	5	5	5	1	5	5	5	5	5	5	5	5	5	5	5	4	5	3	3	3	2	3	3
1	2	2	4	5	1	3	4	1	3	3	2	3	3	3	3	3	3	3	5	4	4	5	5	4	5	5	5	5	5	5	5	5	4	3	2	3	2	3	4	3	4	4	3	2	3	3	3	3	4
2	3	3	3	2	2	4	2	4	3	3	3	3	3	3	3	2	3	3	2	2	2	2	1	2	2	1	2	2	4	4	4	4	4	3	3	3	3	3	3	3	3	3	2	3	3	3	3	3	2
2	2	2	4	2	1	3	2	1	4	4	4	4	3	5	4	5	5	4	3	4	4	4	4	3	3	3	3	3	4	4	4	2	3	3	3	3	3	3	4	3	4	4	4	5	5	5	4	5	3
2	4	2	3	3	2	2	2	3	4	4	3	4	3	5	4	5	5	4	5	5	4	5	5	4	4	3	4	4	4	4	4	4	4	4	4	4	4	4	4	5	5	5	5	5	5	4	5	4	5
1	1	2	2	3	1	3	2	1	4	4	4	4	4	2	1	2	2	2	2	2	2	2	2	1	5	1	1	1	2	2	1	1	2	2	2	2	2	2	4	4	4	4	4	2	2	2	2	2	1
1	3	2	1	5	1	1	3	2	3	3	3	3	3	3	3	3	3	3	4	4	4	4	4	4	4	4	4	4	4	4	3	2	4	3	3	3	3	3	2	3	3	2	3	4	3	4	4	4	3
1	2	2	2	1	1	2	2	2	4	4	2	4	4	5	5	5	5	4	3	3	3	3	3	3	3	3	3	2	2	2	2	1	2	3	4	3	4	4	4	4	4	4	4	3	3	3	3	3	3
2	3	2	2	3	2	2	1	1	4	4	4	4	4	5	5	5	4	5	4	4	4	4	4	5	5	4	5	5	1	1	2	2	2	3	3	3	3	3	3	3	3	3	3	4	4	4	4	4	4
2	2	2	3	3	1	3	2	2	2	4	4	4	3	4	4	4	4	4	4	4	4	3	4	4	4	4	4	3	4	4	4	4	4	4	4	4	4	4	4	5	5	5	5	4	3	4	4	3	4
2	2	2	2	4	1	2	2	2	4	4	4	4	4	4	4	4	4	4	5	5	5	4	3	4	4	4	4	4	4	4	4	4	4	4	4	4	4	4	4	4	4	4	4	4	4	4	4	4	4
2	2	2	3	1	1	2	2	1	5	5	5	5	5	4	4	4	4	4	5	5	4	5	3	5	5	5	5	4	3	4	4	4	4	5	5	5	5	5	4	3	4	4	3	4	4	4	4	4	5
1	2	2	3	4	1	2	2	2	3	3	2	3	3	5	1	5	5	5	5	5	5	5	5	5	5	5	5	5	4	5	5	5	5	5	5	4	5	5	4	3	4	4	4	4	4	4	4	4	5
1	3	2	3	2	1	3	1	1	4	4	4	4	3	4	4	4	4	3	4	4	4	4	3	4	4	4	4	4	4	4	4	3	3	4	4	4	4	4	5	4	5	5	5	4	2	3	4	3	4
1	3	2	3	2	1	3	2	3	3	3	3	3	3	5	5	5	5	1	1	5	5	5	5	4	4	4	4	4	2	3	3	3	3	5	5	5	4	4	4	5	5	5	5	3	3	3	3	3	4
2	4	2	2	5	3	2	4	3	3	3	3	3	3	5	5	5	5	5	5	5	5	5	4	5	5	5	5	5	2	2	2	2	3	5	5	4	5	5	4	4	4	4	4	4	4	4	4	3	5
2	3	2	4	4	1	4	3	4	1	1	1	1	5	5	1	1	1	1	5	1	1	1	1	2	2	2	2	2	2	2	3	3	3	1	1	5	1	1	2	2	1	2	2	1	1	5	1	1	1
1	2	2	3	3	1	3	2	2	4	3	4	4	4	4	4	4	3	4	3	4	4	4	4	4	4	4	4	4	3	3	3	3	3	3	3	3	3	3	5	5	5	5	1	5	5	5	5	5	5
1	1	1	1	1	1	1	3	1	4	4	4	4	4	3	3	2	3	3	2	3	3	2	3	4	4	4	4	4	3	4	4	4	4	3	5	5	5	5	4	4	4	4	4	2	2	3	3	3	3
2	1	1	3	1	1	3	1	2	5	5	5	4	5	3	3	2	3	3	2	3	3	3	3	4	4	4	4	4	2	2	2	2	1	5	4	5	5	5	4	4	3	4	3	4	4	4	4	4	3
1	2	2	3	2	1	3	2	2	5	5	5	5	5	4	4	4	4	4	4	3	4	4	4	4	4	4	4	4	4	4	4	4	4	4	4	4	3	4	5	5	5	5	4	4	3	4	4	4	4
1	2	2	2	1	1	2	2	2	5	5	5	5	5	3	3	3	3	3	5	5	5	5	5	5	5	5	1	5	1	1	2	2	2	4	4	2	4	4	5	5	5	5	5	2	3	3	3	3	3
2	3	2	3	3	2	2	2	1	4	5	5	5	5	5	5	5	1	5	4	4	4	4	4	4	4	4	4	4	4	4	3	4	4	3	3	3	3	3	3	3	4	4	3	5	5	4	5	5	5
2	4	2	2	3	2	3	1	4	4	4	4	4	2	4	4	4	4	4	3	3	2	3	3	3	3	3	3	3	2	2	2	2	2	5	5	5	5	5	5	5	5	5	5	5	5	5	5	5	5
2	2	1	2	2	1	1	2	3	3	3	2	3	3	3	2	3	2	3	5	5	5	5	5	3	3	3	3	2	2	2	2	2	2	5	1	1	1	1	4	4	4	4	4	2	2	2	2	2	2
2	2	2	2	3	1	2	2	2	3	4	4	4	4	3	3	2	3	3	3	2	3	3	3	4	3	4	4	3	4	5	5	5	5	5	1	5	5	5	3	3	3	3	3	5	5	5	5	5	5
1	2	2	3	1	1	3	2	2	4	3	4	4	4	5	5	4	5	5	4	4	4	4	4	5	5	5	5	5	4	4	3	4	4	4	4	4	3	4	3	4	3	4	4	5	5	5	5	4	1
2	1	1	2	1	1	2	3	1	4	4	4	4	4	4	4	3	4	4	5	5	5	5	5	4	4	4	4	4	4	4	4	3	3	3	4	4	4	4	4	4	4	3	4	3	3	3	3	3	5
1	2	2	3	5	1	3	4	2	4	3	4	4	3	4	4	4	4	4	4	4	4	4	4	4	4	4	4	4	4	4	4	4	4	4	4	4	4	4	5	4	5	5	5	4	4	4	4	4	4
2	4	2	2	3	2	2	3	3	2	2	2	2	2	4	4	4	4	4	4	4	4	4	4	2	1	2	2	2	3	3	3	3	3	5	2	2	1	2	4	4	4	4	4	3	2	3	3	3	1
2	3	2	3	1	2	2	2	1	4	4	4	3	4	2	3	3	3	3	4	4	4	3	4	4	4	4	4	4	1	5	5	5	5	4	4	4	4	3	5	5	5	5	5	3	3	3	2	3	5
1	4	3	2	2	4	3	1	4	2	2	2	2	2	1	5	1	1	1	2	2	2	2	2	3	3	3	2	3	2	2	2	2	2	1	2	2	2	2	3	3	3	3	1	2	2	2	2	2	2
1	2	2	3	5	1	3	4	2	4	4	4	4	4	4	4	4	4	4	1	1	1	5	1	1	1	5	1	1	2	2	2	2	2	3	3	3	2	3	1	1	5	1	1	2	3	3	1	3	2
1	1	1	3	1	1	3	2	3	3	3	3	3	3	2	2	2	2	2	4	4	4	4	4	5	5	5	5	5	3	3	3	3	2	5	5	5	5	4	4	4	4	4	4	5	5	5	5	5	5
1	2	2	2	1	1	2	2	2	3	3	4	4	4	2	2	1	2	2	4	2	3	4	4	3	3	3	2	3	2	2	2	2	2	3	3	3	3	3	5	5	5	5	5	3	3	3	3	3	3
1	1	1	1	3	1	2	2	3	4	5	4	5	5	4	4	4	3	4	5	5	4	5	5	5	4	5	5	5	2	2	1	2	2	3	3	3	2	3	4	4	3	4	4	4	4	4	4	4	4
1	1	1	4	2	1	3	1	2	1	2	3	3	3	1	1	1	1	1	1	5	1	1	1	4	4	4	4	3	2	1	1	2	2	3	3	3	3	3	1	1	5	1	1	4	4	4	4	4	1
1	3	2	3	1	2	2	2	2	5	5	5	5	5	4	3	4	4	4	4	4	4	4	4	1	3	3	2	3	3	4	4	4	4	4	5	5	5	5	4	4	4	2	4	5	5	5	5	5	4
2	1	1	3	5	1	3	4	2	4	4	4	4	4	4	4	4	4	4	5	5	5	5	5	4	5	5	5	5	4	4	4	4	4	5	5	4	5	5	3	3	3	3	2	5	4	5	4	5	3
2	1	1	3	1	1	2	3	1	4	4	4	4	4	4	4	4	4	4	4	4	4	4	4	4	4	4	4	4	1	2	1	2	2	3	3	3	2	3	4	3	4	3	4	3	3	3	3	3	3
1	2	2	3	5	1	3	3	2	2	2	2	2	2	5	5	5	5	5	4	4	4	4	4	4	4	4	4	4	5	5	5	5	4	3	3	3	3	3	5	5	5	5	5	3	3	3	3	3	4
1	1	1	3	4	1	3	3	2	5	5	5	5	5	4	3	3	4	4	3	3	3	3	3	2	1	2	2	2	3	3	3	3	3	5	5	5	1	5	5	4	5	5	5	4	4	3	4	4	4
2	3	2	4	3	2	2	1	1	1	5	5	5	5	3	3	3	2	2	4	4	4	5	5	4	4	3	4	4	3	3	3	2	3	3	2	3	3	3	4	4	4	4	4	2	3	3	3	3	2
2	3	2	3	2	1	3	1	2	3	4	4	4	3	4	4	4	4	4	5	5	4	5	5	3	3	3	3	3	3	3	3	3	3	5	5	5	5	5	4	3	4	4	4	4	4	4	4	4	5
1	4	2	1	6	3	1	4	2	5	5	5	4	5	5	4	5	5	5	2	3	3	3	3	3	3	4	4	4	1	5	1	1	1	4	4	3	4	4	5	5	5	5	4	3	2	3	3	3	3
2	4	2	1	2	2	2	3	2	4	4	4	4	4	4	4	4	4	4	3	2	3	3	2	5	5	4	5	4	2	2	3	3	3	2	2	2	2	2	3	4	4	4	4	5	5	5	1	5	3
1	3	2	3	2	2	2	2	2	5	5	5	5	4	2	3	3	3	3	5	5	5	5	1	4	4	4	4	3	5	5	5	4	5	5	5	5	5	4	4	4	4	4	4	4	3	4	4	4	5
2	2	2	2	3	1	3	3	1	2	3	3	2	3	4	3	3	4	4	4	4	4	3	4	5	5	5	5	5	5	5	5	5	5	5	5	5	5	5	3	3	3	3	3	2	2	2	2	1	4
1	3	2	2	3	1	3	1	1	4	5	5	4	5	2	2	2	2	2	3	3	3	3	3	4	4	4	4	4	2	2	1	2	2	5	5	4	5	5	5	5	5	5	1	4	5	5	5	5	2
2	3	2	3	1	1	3	2	2	3	3	3	3	3	5	5	1	5	5	2	3	3	3	3	5	5	4	5	5	3	3	2	1	3	4	4	4	4	2	5	5	4	5	4	4	4	4	3	4	5
1	3	2	2	2	2	3	1	1	5	5	5	5	5	4	4	4	4	4	3	3	3	3	3	3	2	3	3	3	2	3	3	3	3	4	4	4	4	4	3	4	4	4	4	3	3	3	3	2	3
1	3	2	3	2	2	3	1	2	4	5	5	5	5	5	4	5	5	5	4	4	4	4	4	3	3	3	3	3	3	4	4	4	4	5	5	5	5	5	4	4	4	3	3	5	5	5	5	5	4
2	4	2	2	2	2	2	2	1	4	3	4	3	4	4	4	4	4	4	4	5	5	5	5	5	4	5	5	5	4	4	4	4	4	4	4	4	4	4	4	4	4	4	4	4	4	3	4	4	4
1	2	2	5	3	2	4	1	3	4	5	5	5	5	3	3	3	3	2	1	2	2	2	2	5	4	5	5	5	3	3	1	3	3	3	3	3	3	3	5	5	4	5	5	2	2	2	2	2	4
2	2	2	3	3	1	2	2	2	4	4	4	4	4	3	4	3	4	4	4	4	3	4	4	4	4	4	4	4	4	4	3	4	4	4	4	4	4	4	4	4	3	4	4	4	3	4	4	4	4
1	2	2	3	4	1	3	2	2	4	3	4	4	4	4	4	4	4	4	4	4	4	3	4	4	4	4	3	4	4	4	4	4	4	3	4	4	3	4	4	4	4	4	4	4	4	4	4	4	4
1	2	2	2	1	1	2	2	2	4	4	4	4	3	5	5	5	5	5	2	5	5	5	5	5	5	5	5	5	2	2	2	2	2	4	4	4	4	4	5	5	5	5	4	4	4	4	4	4	4
2	2	2	2	1	1	2	2	2	3	4	4	4	4	4	4	4	4	4	4	4	3	4	4	4	4	4	4	4	4	3	3	4	4	4	4	4	4	4	4	4	4	4	4	4	4	4	4	4	4
2	2	1	3	5	1	4	3	1	3	3	3	3	2	2	1	2	2	2	5	5	4	5	4	5	5	5	5	5	2	2	2	2	2	1	1	1	1	5	4	5	5	4	5	2	2	2	2	2	2
1	2	1	4	1	1	4	1	3	4	4	4	4	4	4	4	4	4	3	4	4	4	4	4	4	4	4	4	4	4	4	4	4	4	4	4	4	4	4	4	4	4	4	4	4	3	4	4	4	4
1	1	1	3	1	1	2	2	1	3	3	1	3	3	4	4	4	3	4	2	3	3	3	3	5	4	5	5	5	4	4	4	3	4	5	5	5	1	5	4	5	5	5	5	5	4	5	5	5	4
2	3	2	3	3	2	2	1	2	4	3	4	3	3	5	5	4	5	5	4	4	4	4	3	2	3	3	3	3	5	5	5	5	5	5	5	5	5	4	5	5	5	5	4	3	3	3	2	3	3
1	4	2	2	3	2	3	3	2	5	5	5	5	5	5	5	4	5	5	3	4	3	4	4	3	4	4	4	4	2	2	2	2	2	5	5	4	5	5	5	5	5	5	5	4	4	4	3	3	3
2	2	2	4	1	1	4	1	2	3	4	4	3	4	4	5	5	5	5	3	2	3	3	3	3	2	3	3	3	4	4	4	4	4	4	4	4	4	4	4	4	4	4	4	5	5	5	5	5	5
1	2	2	3	5	1	3	4	2	3	3	4	4	4	5	5	5	1	5	4	4	4	4	4	5	5	5	4	5	4	4	4	4	4	5	5	5	5	1	4	4	4	4	3	4	4	4	4	3	4
2	3	2	3	3	2	3	2	2	3	3	3	3	3	5	5	5	5	1	3	3	2	3	3	3	2	3	3	3	5	5	5	5	5	5	5	5	5	5	5	5	5	5	5	2	3	2	3	3	3
1	3	2	1	1	2	1	2	3	5	5	5	5	5	5	5	1	5	5	4	5	5	5	5	5	1	5	5	5	1	1	1	1	1	5	5	5	5	5	4	5	5	5	5	3	2	3	3	2	3
1	3	2	2	5	2	2	3	2	4	4	4	3	4	3	3	3	3	3	5	5	5	5	4	2	2	2	2	2	4	5	5	5	5	5	5	5	5	5	4	5	4	5	5	4	4	4	4	4	3
1	1	1	3	3	1	4	2	2	3	1	3	3	3	3	3	3	3	3	5	5	4	4	5	3	2	1	3	3	4	5	5	5	5	3	3	3	3	3	3	3	3	3	3	3	3	3	3	3	3
2	2	2	3	4	1	2	2	2	4	5	5	3	5	4	5	4	5	5	5	5	5	5	5	5	5	5	5	5	4	4	4	4	4	4	5	5	5	4	5	5	5	5	5	5	4	5	5	5	4
1	3	3	1	4	2	2	1	3	5	5	5	5	5	5	5	5	5	4	5	5	5	5	4	4	4	4	4	4	3	3	3	3	2	4	4	4	4	3	4	5	5	5	5	5	5	5	5	5	5
2	2	2	2	4	2	2	2	2	4	4	3	3	4	3	4	4	3	3	4	4	4	3	4	4	4	4	4	4	4	4	4	4	3	4	3	4	4	4	5	5	5	5	5	4	4	4	4	4	4
2	3	2	2	4	2	2	3	3	4	4	4	4	4	2	2	2	2	2	4	4	4	4	4	3	4	3	4	4	2	3	3	3	3	4	4	4	3	4	2	3	3	3	3	5	5	4	5	5	3
1	4	4	1	6	3	2	3	1	5	5	5	5	5	3	3	2	3	3	4	4	4	4	2	4	4	4	4	4	5	4	5	5	5	4	4	4	4	4	5	5	5	5	5	3	4	4	3	4	5
1	3	2	3	3	2	3	2	1	3	1	3	3	2	4	4	4	4	4	3	3	3	3	3	4	4	4	4	4	4	4	4	4	2	5	5	4	5	5	4	4	4	4	4	4	3	4	3	4	4
1	1	2	1	4	1	1	1	1	5	5	5	5	5	4	5	5	3	5	5	5	5	5	5	4	3	4	3	3	3	4	4	4	4	5	5	5	1	5	5	5	5	5	5	4	4	3	3	4	5
1	4	2	1	4	3	1	1	4	5	4	5	5	5	4	5	5	5	5	2	2	2	2	1	4	4	4	4	4	4	4	3	4	3	4	4	4	4	4	5	5	5	5	5	2	3	1	3	3	4
2	2	2	3	3	1	3	1	1	3	3	3	3	3	4	4	4	4	4	4	4	3	4	4	5	5	4	5	5	4	4	4	3	4	3	3	3	2	3	2	3	3	3	3	5	4	5	4	5	5
2	1	2	3	1	1	3	2	4	4	4	4	4	4	4	3	4	4	4	5	5	5	5	5	4	4	3	4	4	4	4	4	4	4	4	4	3	4	4	4	4	4	4	4	4	4	4	4	4	3
1	3	2	1	4	1	1	1	3	4	4	4	4	4	4	4	4	4	3	4	5	5	5	5	4	4	4	4	4	3	3	4	4	4	3	4	4	4	4	5	5	5	5	5	3	4	4	4	4	3
1	4	2	2	4	2	3	1	1	1	1	1	1	5	3	3	3	3	2	4	3	4	3	4	2	2	2	2	2	1	1	5	1	1	3	3	2	3	3	3	4	4	4	4	5	1	1	1	1	5
2	2	2	4	6	2	4	3	4	3	3	2	3	3	3	3	2	3	3	3	3	2	3	3	5	4	5	5	5	3	3	3	3	3	5	5	5	5	5	3	3	3	3	3	5	4	5	5	5	3
2	2	2	3	1	1	2	2	2	4	4	3	4	4	4	4	4	4	4	4	4	4	4	4	4	4	4	4	4	3	4	4	4	4	4	4	4	4	4	4	4	3	4	4	4	4	4	4	4	4
2	2	2	2	3	1	2	2	1	5	5	5	1	5	3	3	2	3	3	3	1	3	3	3	3	4	4	4	4	4	4	4	4	3	5	5	5	5	5	4	4	4	4	4	4	4	4	4	4	5
1	1	1	3	1	1	4	1	1	4	3	4	4	4	5	5	5	5	5	5	5	3	5	5	3	3	3	3	3	4	3	4	4	4	3	3	3	3	3	3	3	3	2	2	3	3	3	2	3	3
1	3	2	2	3	1	2	2	3	3	4	4	3	4	5	4	4	3	5	4	4	3	4	4	4	5	5	5	5	2	1	2	2	2	5	4	5	5	5	3	3	3	2	3	3	2	2	2	3	4
2	4	2	4	4	3	1	3	1	1	5	1	1	1	2	2	2	2	2	1	1	1	1	5	2	2	1	2	2	3	3	3	3	3	1	2	2	2	2	1	1	1	5	1	1	1	1	1	5	1
1	2	2	3	1	1	2	2	2	4	4	4	4	4	4	3	4	3	4	3	3	3	2	3	4	3	4	4	4	3	3	3	2	3	5	5	5	5	1	1	3	2	3	3	3	3	2	3	3	4
1	3	2	4	2	2	2	2	1	4	4	4	4	4	3	3	3	2	3	1	1	1	5	1	3	2	2	2	3	2	1	2	2	2	5	5	5	4	5	1	2	2	2	2	1	1	5	1	1	2
2	2	2	3	5	1	3	3	2	4	5	5	4	5	4	4	4	4	4	1	5	5	5	5	5	5	5	5	4	3	3	3	3	3	3	3	2	3	3	3	4	4	4	4	4	2	4	4	4	5
1	3	2	2	5	1	2	4	2	3	4	4	2	4	4	4	4	4	4	4	5	4	5	5	3	4	4	4	4	4	4	4	4	4	2	4	3	4	4	4	4	4	4	4	4	4	4	4	3	4
1	2	2	4	2	1	3	1	2	4	2	4	4	4	5	4	5	5	5	5	1	5	5	5	5	5	5	5	5	1	5	5	5	5	4	4	4	3	4	4	4	4	4	4	5	5	5	5	1	4
2	1	2	4	5	1	4	4	2	2	2	2	2	2	1	1	1	1	5	3	3	3	3	3	1	1	5	1	1	1	1	1	5	1	1	5	1	1	1	2	1	2	2	2	2	2	2	2	1	1
2	2	2	3	5	1	3	3	2	4	4	4	4	4	4	4	4	3	4	4	3	4	3	4	5	5	5	5	1	5	5	4	5	5	5	5	5	5	5	4	4	4	4	4	5	5	5	5	5	5
1	2	2	3	5	1	3	3	2	4	4	3	4	4	4	4	4	4	4	4	4	4	4	4	4	4	4	3	3	3	3	4	4	4	3	4	4	4	4	5	5	5	4	5	4	4	4	4	4	4
1	2	1	2	1	1	2	2	2	5	5	5	5	5	3	4	4	4	4	4	4	4	4	4	4	4	4	4	4	4	4	4	4	3	4	4	3	4	4	4	4	3	4	4	4	4	4	3	4	4
1	3	2	3	4	2	2	1	1	5	5	5	5	1	5	5	5	4	5	1	5	5	5	5	4	5	5	5	5	5	5	4	5	5	4	3	4	4	4	5	5	2	5	5	4	4	4	4	4	4
2	3	1	2	4	1	2	1	1	4	4	3	3	4	1	5	5	5	5	3	3	3	3	3	5	5	5	5	5	3	3	3	2	3	5	5	4	4	5	4	4	4	4	4	3	3	3	3	3	4
1	2	2	3	3	1	2	2	2	4	4	4	4	4	2	3	4	4	4	4	4	3	4	4	4	4	4	4	3	4	4	4	3	4	4	4	3	4	3	5	5	5	4	5	4	4	4	4	4	4
1	2	2	3	5	1	2	3	2	4	3	4	4	4	4	4	4	3	4	4	4	4	4	4	4	4	4	4	4	4	4	4	4	4	4	4	4	4	3	5	5	5	4	5	4	4	4	4	4	3
1	2	1	3	3	1	2	2	1	4	4	4	3	3	1	5	5	5	5	4	4	4	4	4	4	3	4	4	3	4	5	5	5	5	5	4	5	5	5	5	4	4	5	5	5	5	5	5	1	5
1	2	2	3	4	1	3	2	2	4	4	4	4	4	4	4	3	4	4	4	3	4	4	4	4	4	4	4	4	3	4	4	4	4	4	3	4	4	4	4	4	3	4	4	4	3	4	4	4	4
1	3	2	3	1	1	2	2	2	4	3	4	4	4	3	3	3	3	3	3	3	3	3	3	3	3	3	3	3	5	5	5	4	5	3	3	3	3	2	1	5	5	5	5	4	4	4	4	2	4
1	2	1	2	3	1	2	2	2	5	5	5	5	5	4	3	4	4	4	3	4	4	4	4	4	5	5	5	5	4	4	4	3	4	4	4	4	3	4	4	4	4	4	4	4	4	3	4	4	4
1	3	2	3	3	2	2	1	1	4	4	5	4	5	3	3	3	3	3	4	4	4	4	3	4	4	4	4	4	4	3	4	4	3	4	4	4	4	4	5	5	5	5	4	4	4	4	3	3	4
2	2	2	3	3	1	2	2	2	5	5	5	5	4	4	4	4	4	4	4	4	3	4	4	4	4	4	4	4	4	4	4	4	3	4	3	4	4	4	5	5	4	5	5	4	3	4	4	3	3
1	1	2	3	3	1	2	4	1	5	5	5	5	5	2	2	2	2	2	5	5	5	1	5	3	2	3	3	3	4	4	4	3	3	5	5	4	5	5	5	1	5	5	5	4	4	4	4	3	3
1	2	2	3	1	1	3	1	1	4	4	4	4	4	4	4	4	4	4	3	3	3	3	3	2	3	3	3	3	5	5	5	5	4	3	3	3	3	3	4	4	4	4	4	4	3	4	4	4	4
1	3	2	3	5	1	3	3	1	2	2	3	3	3	3	3	2	3	2	4	3	4	4	4	3	3	3	3	2	3	3	3	3	3	3	3	3	3	3	4	4	4	4	3	3	2	3	3	2	5
2	2	2	4	2	1	3	1	1	5	5	4	5	5	4	5	5	5	5	3	4	4	4	4	3	4	4	4	3	4	4	4	4	4	4	4	4	4	4	4	4	4	3	3	4	3	4	4	4	4
2	2	2	3	3	1	3	2	2	3	2	3	3	3	3	4	4	3	4	4	4	4	4	4	3	3	3	3	3	4	4	4	4	3	5	5	5	4	5	5	5	1	5	5	4	5	5	4	5	5
2	1	1	4	1	1	2	1	3	4	3	4	4	4	4	4	3	4	4	4	3	4	4	4	1	5	5	5	5	5	5	5	4	4	4	4	4	4	3	4	4	4	4	4	3	3	3	3	2	4
2	2	2	2	4	1	2	2	2	3	4	4	4	4	4	3	4	4	4	4	4	4	4	4	4	4	4	3	4	4	4	4	4	4	3	4	4	4	4	4	5	5	4	5	3	4	4	4	4	3
2	4	2	2	1	2	2	1	3	4	4	4	4	4	1	5	1	1	1	2	2	2	2	2	1	1	5	1	1	3	3	3	3	3	4	4	4	3	4	4	4	4	4	4	3	3	3	3	3	1
1	1	1	2	2	1	2	2	1	4	4	4	4	4	3	2	3	3	2	1	5	5	5	5	3	3	3	3	2	3	2	3	3	3	3	3	2	3	3	3	4	3	4	4	2	3	1	3	3	3
2	2	2	4	1	1	3	2	2	4	4	4	4	4	4	5	5	5	5	4	4	4	4	3	4	5	5	5	5	1	2	2	2	2	5	5	5	5	5	4	4	4	4	4	3	3	3	3	2	3
2	1	1	3	5	1	3	4	1	4	4	4	4	4	3	4	4	4	3	4	4	4	4	4	3	3	3	3	3	3	3	4	4	3	3	4	3	4	4	4	4	4	4	4	5	5	5	5	5	4
2	2	2	3	4	1	3	2	3	5	5	5	4	5	4	4	3	4	4	5	5	5	5	5	4	4	4	3	4	2	2	2	2	1	5	5	5	5	5	5	5	5	4	5	5	5	5	5	5	4
2	3	2	2	2	2	2	2	2	1	5	1	1	1	1	1	1	1	5	3	3	3	3	3	5	1	1	1	1	2	2	1	1	2	1	5	1	1	1	2	1	2	2	2	2	2	2	2	2	1
1	1	1	2	3	1	1	2	2	5	5	5	5	5	5	5	5	5	5	3	2	3	3	3	4	4	5	5	5	5	5	5	5	3	4	5	5	5	5	5	4	5	5	4	4	5	5	5	4	5
2	3	2	3	5	1	3	3	1	2	1	2	2	2	2	2	2	1	2	5	1	1	1	1	2	2	2	2	2	1	1	1	1	1	2	2	2	1	2	1	1	1	5	1	1	1	1	1	5	5
1	4	2	3	2	2	4	1	1	4	4	4	4	4	4	4	4	4	4	5	4	4	5	5	5	5	5	4	5	4	3	4	4	4	4	3	4	4	3	5	5	5	5	5	3	3	3	3	3	4
1	1	1	2	1	1	2	1	3	3	3	2	3	3	2	2	2	2	2	4	4	4	4	4	2	3	3	3	3	2	2	2	2	2	5	5	2	5	5	4	4	4	3	4	2	3	3	3	2	5
1	2	2	2	2	1	2	2	1	5	5	5	5	4	3	4	4	4	4	5	5	5	5	5	5	4	5	5	5	4	4	4	4	4	4	4	4	4	4	4	4	4	4	4	2	5	5	5	5	4
1	1	2	2	1	1	2	1	1	1	1	1	1	5	3	3	3	3	3	1	1	1	5	1	2	2	2	2	2	4	4	4	4	3	1	1	5	1	1	4	3	4	4	4	4	4	3	4	4	2
1	2	2	3	1	1	3	1	1	3	3	3	3	3	5	5	5	4	5	4	4	5	5	5	3	3	2	3	3	3	2	3	2	3	5	5	5	5	5	5	5	5	4	5	5	5	3	5	5	5
1	3	2	3	5	2	3	3	1	4	4	4	4	4	4	4	2	4	4	4	4	4	4	4	5	5	5	5	5	5	5	5	5	1	5	5	5	5	5	5	5	5	5	5	3	3	2	3	3	5
2	3	2	3	5	2	3	4	2	3	2	3	3	3	4	4	4	4	4	5	5	5	4	5	4	4	4	3	4	4	3	4	4	4	5	5	5	5	5	3	3	3	3	3	3	3	3	3	3	3
2	2	2	4	2	1	3	1	2	4	4	4	4	4	4	4	3	4	4	4	4	4	4	4	4	4	4	4	4	4	4	4	4	4	5	5	5	5	5	4	4	4	4	4	4	4	4	4	4	4
1	2	2	4	1	1	4	2	3	4	4	4	4	4	4	5	5	5	5	4	4	3	4	4	3	3	3	3	3	4	3	4	4	3	4	5	5	5	4	3	4	4	4	4	5	5	4	5	5	5
1	2	2	3	3	1	2	2	2	3	3	3	3	3	2	3	4	4	4	3	2	3	3	3	3	3	3	3	3	5	5	3	5	5	4	4	4	4	4	5	5	5	5	5	5	5	5	5	5	3
1	1	1	3	5	1	2	3	2	5	4	5	5	5	1	5	5	5	5	3	3	3	3	1	3	3	3	3	2	4	3	4	4	4	4	5	5	5	5	4	4	4	4	4	4	4	4	4	4	5
2	1	1	4	1	1	2	1	2	4	4	4	3	4	4	4	4	4	4	4	4	4	4	4	4	4	3	4	3	4	4	4	4	4	4	4	3	4	4	4	5	4	5	5	3	4	4	4	4	4
1	4	2	2	3	2	3	3	2	2	1	2	2	2	2	2	2	2	2	2	2	1	1	2	3	3	3	3	3	1	1	1	1	5	4	4	3	4	4	1	1	5	1	1	4	4	4	4	4	2
2	3	2	4	4	2	3	3	2	2	2	2	2	2	2	2	1	1	2	2	2	2	2	2	5	1	1	1	1	2	2	2	2	2	1	1	1	1	5	1	1	5	1	1	1	1	5	1	1	1
1	3	2	3	5	2	4	4	2	3	4	4	4	4	4	4	4	4	4	4	4	4	4	4	4	4	4	4	4	5	5	5	5	5	4	4	4	4	4	5	5	5	5	5	3	3	2	3	3	4
1	2	2	2	3	1	3	2	1	3	3	3	3	3	4	4	4	3	4	4	4	4	3	4	4	4	4	4	4	3	4	4	4	4	4	4	4	3	4	4	3	4	4	4	3	4	4	4	4	5
2	2	1	2	3	1	2	2	1	4	4	4	4	4	4	4	4	4	4	4	4	4	4	4	4	4	4	4	4	2	4	4	4	4	4	4	4	4	4	3	4	4	4	3	4	4	4	4	4	4
1	3	2	2	1	2	2	2	2	4	3	3	4	4	3	3	3	3	3	5	4	5	4	5	3	3	3	3	3	3	3	3	3	1	2	4	3	4	4	4	4	4	4	4	3	2	3	2	3	3
2	4	2	1	3	2	1	3	4	2	2	2	2	1	5	1	1	1	1	4	4	4	3	4	2	2	2	2	2	4	4	4	3	4	5	5	4	5	5	4	4	4	3	4	4	4	4	4	4	3
1	2	2	3	1	1	3	2	2	3	3	2	3	3	4	4	4	4	3	5	4	5	5	5	5	5	5	5	5	2	2	2	2	2	5	5	5	4	5	5	5	5	4	5	3	1	3	3	3	4
1	1	2	2	2	1	3	3	3	5	5	5	4	5	4	5	5	5	5	2	1	2	2	2	3	2	1	3	3	5	5	5	5	5	4	4	4	4	3	5	5	5	5	5	2	2	2	2	2	3
2	4	2	1	2	2	1	2	2	3	3	3	3	3	2	1	2	1	2	2	2	1	5	2	1	5	1	1	1	5	1	1	1	1	3	3	3	3	2	2	2	2	2	2	3	3	3	3	3	3
1	2	1	5	3	1	4	4	2	4	4	3	4	4	2	2	1	2	2	5	4	5	5	5	4	4	4	4	4	3	3	3	3	2	4	4	3	3	4	5	2	1	1	2	1	1	1	5	1	2
2	4	2	1	3	2	1	1	3	5	1	1	1	1	1	1	1	1	5	2	2	2	2	2	2	1	2	2	2	4	4	4	4	4	2	2	2	2	2	3	2	2	1	3	3	3	3	2	3	1
1	4	2	1	2	3	2	1	2	2	1	2	2	2	1	1	5	1	1	3	3	3	2	2	1	1	1	5	1	1	5	1	1	1	1	1	1	5	1	1	1	5	1	1	2	2	2	2	2	1
2	3	2	2	5	2	2	3	2	4	5	4	5	4	5	5	4	5	5	5	5	5	5	5	3	3	3	3	3	3	3	3	3	3	5	4	5	5	5	4	4	3	4	4	4	4	4	4	4	4
1	3	2	2	5	1	3	3	2	5	5	4	5	5	3	2	3	3	3	5	5	4	5	5	4	4	4	3	4	4	4	3	4	4	5	5	5	4	5	4	4	4	4	4	5	5	5	5	5	5
2	1	1	3	2	1	3	1	3	2	3	3	3	3	4	4	4	4	4	3	3	3	3	3	4	4	4	4	4	2	2	2	2	2	3	3	3	3	3	3	3	3	3	3	4	4	4	4	4	3
2	2	2	4	2	2	4	2	2	5	4	5	4	5	4	4	4	4	4	4	3	4	4	4	4	4	4	4	3	4	4	4	4	4	3	4	4	4	4	4	4	4	4	4	5	5	5	4	5	4
1	2	2	2	4	1	3	1	1	4	4	4	3	4	5	1	5	5	5	5	5	5	5	5	5	5	5	5	5	4	5	5	5	5	3	3	3	2	3	5	4	5	5	5	5	5	4	4	5	5
2	2	1	3	4	1	2	2	2	5	5	5	5	5	5	4	5	5	5	3	4	4	4	4	5	5	5	5	5	1	1	1	5	1	3	4	5	5	5	4	5	5	5	5	5	4	5	5	5	3
1	2	2	3	2	1	4	2	4	5	5	1	5	5	5	5	5	5	5	3	3	3	3	3	4	5	5	5	5	3	3	3	3	3	4	4	4	4	4	5	5	5	5	5	5	5	5	5	4	5
2	1	2	1	4	1	1	1	1	5	5	5	5	5	5	5	1	5	5	4	4	4	4	2	4	4	4	4	4	4	3	4	3	4	3	4	4	4	3	4	4	4	4	4	4	4	4	4	4	4
2	1	1	2	2	1	2	1	1	3	3	4	4	4	5	5	5	5	5	3	2	3	3	3	5	5	5	4	5	5	5	5	5	5	3	2	3	2	3	5	5	5	5	5	4	4	4	4	4	5
1	1	1	4	2	1	3	3	2	3	3	3	3	2	4	4	4	4	4	3	3	3	3	3	5	5	5	5	1	4	4	3	4	4	4	4	4	4	2	4	4	4	4	4	2	3	2	3	3	4
2	4	2	2	3	2	2	3	2	1	2	2	2	2	4	4	4	4	4	3	3	3	3	3	4	4	4	4	4	4	4	4	3	4	5	5	5	4	5	3	5	5	5	5	2	2	2	2	2	3
2	2	2	2	6	2	1	1	2	2	2	2	2	2	2	1	2	2	2	3	3	3	3	3	1	1	1	1	5	1	1	5	1	1	3	3	3	3	2	4	4	3	4	3	2	2	2	2	2	1
2	3	2	2	5	2	2	3	2	4	4	2	3	4	4	5	5	5	5	5	5	5	5	5	3	3	3	1	3	5	4	4	5	5	5	5	5	5	5	5	5	5	5	5	4	4	4	4	4	5
2	2	2	2	3	1	2	2	2	5	5	5	5	5	4	4	4	4	4	5	5	4	5	5	3	3	2	3	3	3	4	3	4	4	5	5	5	5	5	5	5	5	4	5	4	4	4	4	4	4
2	2	2	2	2	1	2	2	2	5	5	3	5	5	4	4	4	3	4	4	3	4	4	4	4	4	4	4	3	4	4	4	4	3	1	5	5	5	5	4	4	4	4	4	5	5	5	5	5	4
2	2	2	3	2	1	3	2	1	4	4	4	4	4	1	5	5	5	5	4	4	4	3	4	5	5	5	5	4	4	4	4	4	4	5	5	4	5	5	3	4	4	4	4	3	3	4	2	4	4
2	2	2	2	5	1	3	3	2	4	4	4	4	4	2	2	2	2	2	4	4	4	4	4	4	4	4	4	4	3	4	3	4	4	4	5	5	5	5	3	3	3	3	3	3	2	3	2	2	1
2	2	2	2	1	1	2	2	2	4	4	4	3	4	4	4	4	4	4	4	4	4	4	4	4	4	3	4	4	4	4	2	4	4	4	4	4	3	4	5	5	5	5	5	3	4	4	4	4	4
2	1	1	2	4	1	2	1	1	3	3	3	3	3	2	2	2	2	1	3	2	3	3	3	5	5	5	5	5	3	2	3	3	3	3	2	3	3	3	2	2	2	2	3	2	3	3	3	3	4
2	1	2	4	6	1	3	4	1	1	1	5	1	1	2	2	2	2	2	1	1	1	5	1	1	5	1	1	1	1	5	1	1	1	2	2	2	2	2	1	5	1	1	1	1	1	1	5	1	1
1	3	2	3	1	2	3	1	2	4	4	3	4	4	4	4	3	4	4	4	4	3	4	4	3	3	4	4	4	3	3	3	3	3	3	4	4	4	4	4	3	3	4	4	3	3	3	3	3	5
2	2	2	3	1	1	2	2	2	1	2	2	2	2	3	3	2	3	3	3	4	5	5	5	5	5	5	5	4	5	5	1	5	5	5	5	1	5	5	3	3	3	3	3	2	2	2	2	2	4
2	2	1	2	4	2	1	2	2	4	3	4	4	4	3	4	4	4	4	4	4	4	4	4	4	3	4	4	4	4	4	4	3	4	4	4	4	4	4	4	4	4	4	4	4	4	4	4	4	4
1	1	1	3	3	1	3	2	1	3	3	3	2	2	5	5	5	5	1	5	5	5	5	5	3	3	2	3	3	4	4	4	4	4	5	5	5	5	5	5	5	5	5	5	3	3	3	3	2	4
2	2	2	3	5	1	2	4	2	4	4	4	3	4	4	4	4	2	4	4	4	4	4	4	4	4	4	3	4	4	4	4	4	4	4	4	3	4	4	3	4	4	4	4	4	4	4	4	4	4
1	2	1	5	1	1	4	3	3	3	3	2	3	3	3	3	3	3	3	3	3	3	3	3	4	4	4	4	4	1	5	5	5	5	3	4	4	4	4	4	4	4	3	4	4	4	4	4	4	4
1	1	1	3	5	1	3	3	2	3	3	3	3	3	4	4	3	3	4	5	5	1	5	5	3	3	3	3	3	4	4	4	4	4	5	5	4	5	5	4	4	4	4	4	4	4	4	4	4	4
2	3	2	3	4	1	2	1	1	4	3	4	4	4	4	4	4	4	3	4	4	4	4	4	5	5	5	5	5	5	1	5	5	5	5	5	4	5	5	4	4	4	4	4	4	4	4	3	4	5
1	3	2	3	2	1	2	3	4	1	1	5	1	1	2	3	3	3	3	5	1	1	1	1	3	3	2	3	3	2	2	1	2	2	3	3	2	3	3	4	4	4	4	4	2	2	1	2	2	1
1	3	2	3	2	2	3	2	2	4	4	4	4	4	4	3	4	4	4	4	4	4	4	4	4	3	4	4	4	4	4	4	4	4	4	3	4	4	4	4	4	4	4	4	4	4	4	4	4	4
1	3	2	3	1	2	2	1	2	3	3	4	4	4	5	5	5	4	5	5	5	5	1	5	5	5	5	5	5	3	3	3	3	3	4	4	3	4	4	5	5	5	5	5	3	3	3	3	3	5
1	3	3	2	4	3	1	1	2	3	3	3	2	3	3	3	3	2	3	5	1	1	1	1	1	5	1	1	1	1	5	1	1	1	3	3	3	3	3	4	4	3	4	3	1	5	1	1	1	1
2	1	1	3	3	1	3	1	2	3	2	2	3	3	2	2	3	3	3	4	4	4	4	4	4	4	4	4	3	3	2	2	3	3	3	3	3	3	3	4	4	4	4	4	3	3	4	4	3	4
2	1	2	3	2	1	3	2	2	3	3	2	3	3	5	5	5	5	1	5	4	5	5	5	5	5	5	5	5	3	5	5	5	5	5	5	5	5	4	3	3	2	3	3	5	5	5	5	5	5
2	3	2	3	2	2	4	2	1	2	2	1	2	2	3	3	3	1	3	5	4	4	5	5	1	5	2	2	2	2	2	2	2	2	4	4	4	4	3	5	5	1	5	5	3	3	3	3	3	3
2	2	2	3	3	1	3	2	1	5	4	5	5	5	4	4	2	4	4	4	4	4	4	4	4	4	4	4	4	4	4	4	4	4	4	3	4	4	4	4	4	4	4	4	4	3	4	4	3	3
1	2	2	2	4	1	2	2	2	4	4	3	3	4	5	5	5	5	5	4	4	4	4	4	4	4	4	4	4	4	4	3	4	4	4	4	3	4	3	4	4	4	3	4	4	4	3	4	4	3
1	2	2	4	4	1	4	1	2	3	3	3	3	3	3	3	3	3	3	5	5	5	5	5	5	5	5	5	5	4	4	3	4	4	4	4	4	4	4	5	4	5	5	5	3	3	3	3	3	3
1	1	1	3	1	1	3	2	1	2	1	2	2	2	1	1	5	1	1	2	2	2	2	2	4	3	4	4	4	3	3	2	3	3	2	2	2	2	1	1	1	1	1	5	3	3	3	3	2	2
2	2	2	4	4	1	3	2	1	2	2	2	2	2	1	1	1	5	1	2	2	2	1	2	2	2	1	2	2	2	2	2	2	1	1	5	1	1	1	5	1	1	1	1	1	2	2	2	2	1
1	1	1	2	2	1	2	1	1	3	3	3	3	1	3	3	3	3	3	3	3	3	3	3	3	3	2	3	2	2	2	1	3	3	3	3	3	3	2	3	2	3	3	3	3	3	3	3	3	3
2	1	1	2	4	1	2	1	1	4	4	4	4	4	3	1	3	3	3	3	4	4	4	4	3	2	3	3	2	3	3	3	3	3	4	4	4	4	3	5	5	5	5	5	5	5	5	1	5	3
2	2	2	3	2	2	4	2	3	4	5	5	4	5	5	5	5	5	5	5	5	5	5	5	3	3	3	3	3	2	4	4	3	4	2	3	3	3	3	4	4	4	4	3	4	4	5	5	4	5
2	2	2	3	5	1	3	3	2	4	4	4	4	4	4	4	4	4	4	4	4	3	4	4	5	5	1	5	5	4	4	2	3	4	1	5	5	5	5	4	4	4	4	4	4	4	4	4	4	4
1	2	2	4	1	1	4	2	2	3	4	4	4	4	4	5	5	5	5	4	3	4	4	3	5	5	5	5	5	3	3	3	3	3	3	3	2	3	3	4	4	4	4	4	1	5	5	5	5	3
2	3	2	2	1	2	3	2	2	5	5	5	4	5	4	4	4	4	4	5	4	5	4	5	5	5	5	5	5	4	4	4	4	4	4	4	4	4	4	5	4	5	5	5	5	4	5	5	5	5
1	2	2	4	3	1	3	1	2	4	4	4	3	4	3	3	4	4	4	4	4	4	4	4	4	4	4	4	4	5	5	5	5	1	5	5	5	5	5	5	1	5	5	5	4	4	4	4	4	5
1	2	2	3	1	1	3	2	1	3	3	3	3	3	4	4	4	3	4	4	4	4	4	4	4	4	4	4	4	3	4	3	4	4	3	3	3	3	3	2	4	4	4	4	4	4	4	4	4	5
2	2	2	3	5	1	2	2	2	5	5	5	4	5	4	4	3	4	4	4	4	4	4	3	5	1	5	5	5	3	3	4	4	4	5	5	5	5	5	4	4	4	4	4	4	4	3	4	4	3
1	2	2	3	3	1	2	2	1	3	3	3	3	3	4	4	3	4	4	4	4	4	4	4	2	2	3	2	3	5	1	1	1	1	5	4	5	4	5	3	3	3	3	3	5	5	5	5	5	2
2	2	2	4	3	1	3	1	2	4	4	4	4	4	4	4	4	4	4	4	4	4	4	4	4	4	4	4	4	4	4	4	4	4	4	4	3	4	3	4	5	5	5	4	4	4	4	4	4	4
1	2	2	2	1	1	2	2	2	5	5	5	1	5	5	5	5	5	5	3	3	3	3	3	5	5	5	5	4	5	5	5	5	5	5	5	5	5	5	5	5	5	5	5	3	3	3	3	2	3
1	2	2	2	1	1	2	1	1	4	4	4	4	4	3	3	2	2	3	5	5	5	5	1	4	3	3	4	3	5	5	5	1	5	5	5	5	5	4	4	4	4	4	4	5	5	5	5	4	4
2	2	2	4	5	1	3	4	2	5	5	5	1	5	5	5	5	5	5	4	4	4	4	4	4	4	4	3	3	4	4	4	4	4	4	5	5	4	5	4	4	4	4	4	4	5	5	5	5	3
1	2	2	3	1	1	3	2	2	5	5	5	5	5	5	1	5	5	5	4	4	4	4	4	5	5	4	5	5	5	1	5	5	5	3	3	3	3	3	4	4	2	3	4	3	2	3	2	3	4
2	3	2	2	5	2	2	3	2	4	3	4	4	4	3	3	2	3	3	4	4	4	4	3	4	4	4	4	4	4	4	4	4	4	5	5	5	5	5	5	5	5	5	5	4	3	4	4	4	5
2	4	2	1	1	2	1	2	4	5	5	5	5	5	3	3	3	3	2	5	5	1	5	5	5	5	1	5	5	5	5	5	5	5	4	4	4	4	4	5	5	5	5	5	5	5	5	5	5	5
2	2	2	3	5	1	2	3	2	3	4	4	4	4	4	4	4	4	4	4	4	4	4	4	4	4	4	4	4	4	4	4	4	4	4	4	4	4	4	5	5	5	5	5	4	4	4	4	4	3
2	3	2	3	1	2	4	2	3	4	5	5	5	5	4	4	4	3	4	4	4	4	4	4	4	4	4	4	4	5	5	5	5	5	4	5	5	5	5	5	5	5	4	5	3	3	3	3	3	5
1	1	1	2	3	1	3	2	1	4	3	4	4	3	5	4	5	5	5	4	3	4	4	4	3	2	3	3	3	4	4	4	3	2	4	4	4	4	4	4	4	4	4	4	4	3	4	4	4	5
1	1	1	4	5	1	4	4	2	4	4	4	4	4	2	2	2	2	2	2	2	2	2	2	5	1	1	1	1	1	1	5	1	1	2	2	1	2	2	1	5	1	1	1	2	2	2	3	3	2
2	2	2	3	3	1	2	2	2	2	3	3	3	3	1	2	1	2	1	3	3	2	2	3	4	4	4	4	4	3	3	2	3	3	3	3	3	3	3	5	5	5	5	5	5	5	5	5	5	3
1	3	2	3	4	1	2	2	2	3	3	2	2	3	5	4	5	5	4	4	5	5	5	5	5	5	5	5	5	5	5	5	5	4	5	5	5	5	1	4	5	5	5	5	2	3	3	3	3	5
2	4	2	2	1	3	3	2	1	3	3	3	3	3	3	3	3	3	3	3	3	3	3	3	1	2	5	1	2	5	1	1	1	1	1	1	1	1	5	1	2	1	1	5	1	2	2	1	5	2
2	4	2	1	5	3	1	4	1	4	2	4	4	4	5	5	1	5	5	4	3	4	4	4	5	5	5	5	5	5	5	1	5	5	5	5	5	5	5	4	5	4	5	5	4	5	5	5	5	5
1	2	2	2	3	1	2	2	1	4	4	4	4	4	4	4	4	4	4	5	4	5	4	5	5	1	5	5	5	4	5	5	5	5	5	4	5	5	5	5	5	5	5	5	4	4	4	4	4	3
1	2	1	4	1	1	4	1	3	2	2	2	1	2	2	2	2	2	1	4	4	4	4	4	4	4	4	4	4	1	1	5	1	1	4	2	4	4	3	3	3	3	3	2	3	3	3	3	3	3
2	4	2	2	5	3	1	3	4	2	2	2	1	2	1	1	1	1	5	3	3	3	3	3	2	2	2	2	2	2	2	2	2	2	2	3	2	3	3	5	1	1	1	1	1	1	5	1	1	1
2	2	2	4	4	1	3	1	2	3	3	4	4	4	4	4	4	4	3	3	3	3	3	2	5	5	5	5	5	5	5	4	4	5	4	3	4	4	4	4	4	4	4	4	5	4	5	5	5	4
2	4	2	2	3	2	2	3	4	1	2	2	2	2	2	2	2	2	2	2	2	1	2	2	4	4	3	4	3	3	3	3	3	2	3	3	3	3	3	2	2	2	1	2	2	2	2	2	2	2
2	3	3	4	1	1	3	2	1	1	5	5	5	5	4	5	5	4	5	3	3	3	3	3	5	5	5	5	5	4	4	4	4	4	4	5	5	5	5	4	5	5	4	5	5	5	5	4	5	5
1	3	2	3	5	2	3	3	1	4	4	4	4	4	3	3	3	3	2	3	3	3	3	3	5	5	5	5	4	2	2	2	2	2	3	4	4	4	4	4	4	4	4	4	5	5	5	5	4	4
2	3	2	1	5	1	1	4	4	2	3	2	3	3	4	4	4	4	3	3	3	3	3	3	4	3	4	4	4	5	5	4	5	5	4	4	4	4	4	4	4	4	4	3	4	3	4	4	4	4
2	2	2	3	3	1	3	2	2	4	4	4	4	4	4	4	4	3	4	4	4	4	4	4	4	4	4	4	3	4	4	4	4	3	3	3	4	4	4	4	5	5	5	5	4	4	4	4	4	4
1	3	2	2	4	2	2	1	1	3	3	4	3	4	3	3	3	3	3	4	4	4	4	4	5	4	4	5	5	2	2	2	2	2	4	4	4	4	4	5	1	5	5	5	3	3	3	3	3	3
2	3	2	3	4	2	3	1	1	4	4	4	3	3	5	4	5	5	4	5	5	5	5	5	3	2	2	3	3	5	5	4	5	5	5	5	5	5	5	5	5	5	4	5	4	4	3	4	4	5
2	3	3	1	2	1	2	4	2	2	1	2	2	2	1	2	2	2	2	5	1	1	1	1	2	2	2	2	2	1	5	1	1	1	1	1	1	5	1	1	1	1	1	5	5	1	1	1	1	1
1	1	2	4	2	1	4	3	1	2	2	2	2	2	1	5	1	1	1	2	2	1	1	5	2	2	2	2	2	2	2	2	2	2	1	1	5	1	1	2	2	2	2	2	2	2	2	2	2	2
2	2	2	4	3	1	4	2	2	3	3	3	3	2	4	3	4	4	4	3	3	3	3	3	4	4	4	4	4	4	5	4	4	5	4	4	4	4	4	4	3	4	4	4	3	3	2	2	3	5
1	2	2	2	5	1	2	3	2	4	3	4	4	4	4	4	4	2	4	4	4	4	4	4	4	4	3	4	4	4	4	4	4	4	5	4	5	5	5	4	4	3	4	3	4	4	4	4	3	4
1	2	2	3	5	1	2	4	2	4	4	4	4	2	4	4	4	4	4	4	4	4	3	4	4	4	4	4	4	4	4	4	4	4	5	5	3	5	5	4	3	4	4	4	5	5	5	5	5	5
1	1	1	2	1	1	3	3	2	3	3	2	2	3	2	3	3	3	2	3	4	3	4	4	1	1	1	5	1	1	5	5	5	5	5	3	5	5	5	4	3	4	4	4	3	1	3	3	3	2
2	1	1	2	1	1	2	1	3	4	3	4	4	3	5	5	5	5	5	4	4	4	4	4	2	4	4	4	4	2	3	3	3	3	4	3	3	4	4	4	4	4	4	4	5	5	5	5	5	3
1	2	2	5	2	1	5	4	3	3	3	3	3	3	5	1	5	5	5	2	2	2	2	2	4	5	5	5	5	4	4	4	4	4	5	5	5	4	3	3	3	3	3	2	4	5	5	5	5	3
2	3	2	3	5	2	2	4	2	4	4	4	4	4	4	4	4	4	4	5	4	5	5	5	4	2	4	3	4	4	5	3	5	5	4	4	4	4	4	5	5	5	5	5	3	3	3	3	3	4
1	1	1	3	1	1	2	2	1	3	3	3	2	3	3	3	3	3	3	5	5	5	5	4	2	2	2	2	2	2	2	2	2	2	5	5	5	5	5	5	5	1	5	5	4	5	5	5	5	4
1	1	1	3	1	1	3	1	2	4	4	4	4	4	3	3	3	3	3	5	5	5	5	5	4	4	4	4	4	3	3	2	3	3	4	4	4	4	4	4	4	4	3	4	3	4	4	3	4	3
1	4	2	1	1	4	3	1	1	3	3	2	3	3	4	3	4	3	4	4	4	4	4	4	3	3	3	2	3	2	2	2	2	2	5	5	5	5	5	4	4	3	4	3	4	4	4	3	4	3
1	3	2	3	3	2	2	2	2	4	4	4	4	4	3	3	3	3	3	4	4	3	4	4	4	4	4	4	4	5	5	4	5	5	4	4	4	4	4	4	5	5	5	4	4	4	4	2	4	4
2	2	2	4	3	1	4	1	2	3	3	3	3	3	5	5	3	5	5	3	3	3	2	3	3	3	3	3	3	4	4	4	4	4	4	3	4	4	4	4	4	4	4	4	5	5	5	5	5	4
1	3	2	1	3	2	1	1	1	4	4	4	4	4	4	4	4	4	4	4	4	4	4	4	5	5	5	4	5	1	5	5	5	5	5	5	3	4	5	4	5	5	5	4	5	5	5	5	5	5
1	1	1	3	5	1	2	3	2	4	4	4	4	4	3	3	3	3	3	3	3	2	2	3	3	3	3	3	3	5	4	5	5	5	4	4	4	4	4	5	5	4	5	5	4	4	4	4	3	5
1	3	2	3	1	2	2	3	2	1	1	1	5	1	2	1	2	2	2	3	2	3	3	3	3	3	2	3	3	1	1	5	1	1	2	2	2	2	2	2	2	2	2	1	3	3	3	3	3	1
2	1	1	2	4	1	3	1	2	5	1	5	5	5	3	3	3	3	3	3	3	3	3	3	5	4	5	4	5	3	3	3	3	3	3	3	3	3	3	5	4	5	5	5	3	3	3	3	3	4
2	3	2	2	2	1	3	2	3	4	4	4	4	4	4	4	4	4	3	4	5	5	5	4	4	4	4	4	4	4	4	3	4	4	4	4	4	4	4	4	3	4	4	4	4	4	3	4	3	4
1	1	1	4	2	1	4	1	4	2	2	2	2	2	5	1	1	1	1	4	4	4	4	4	3	3	3	3	3	1	5	1	1	1	5	1	5	5	5	2	2	1	2	2	2	2	2	2	2	2
1	2	2	4	1	1	3	2	1	5	5	5	5	5	3	3	3	3	3	5	5	5	5	5	5	5	5	5	1	2	3	3	3	3	5	4	5	5	5	5	5	5	4	5	3	3	3	3	3	5
2	2	2	2	4	1	1	2	1	2	3	3	3	3	5	5	5	5	5	5	5	5	5	5	3	3	3	3	3	5	5	5	5	5	3	3	3	3	3	4	5	3	5	5	3	3	3	3	2	4
2	3	2	2	2	1	2	1	1	4	3	4	4	3	3	4	4	4	4	4	4	4	4	4	4	4	4	4	3	4	4	4	3	4	4	3	4	4	4	4	3	4	4	3	3	4	4	4	4	4
1	2	2	3	5	1	2	2	2	4	4	4	4	4	4	4	4	4	4	4	4	4	4	3	4	4	3	4	4	4	4	4	4	4	4	4	3	4	4	4	4	3	4	4	4	4	4	4	4	2
2	2	2	4	4	1	3	2	2	4	4	4	4	4	5	5	5	1	5	3	3	3	3	3	5	5	5	5	5	4	3	4	3	4	4	4	4	4	4	4	3	4	3	4	4	4	4	3	4	3
1	1	1	4	3	1	3	2	1	3	2	3	2	3	4	4	4	4	4	4	4	4	4	4	4	4	3	4	4	3	3	3	3	3	4	3	4	4	4	4	4	4	4	4	3	3	3	3	3	1
1	3	2	3	5	2	3	1	2	3	4	4	4	4	3	3	3	2	2	4	4	4	4	4	5	5	5	5	5	4	4	4	4	3	4	4	4	4	4	3	3	2	2	3	3	3	3	3	1	4
2	2	2	3	5	1	2	2	2	5	5	4	5	5	4	4	4	4	4	5	4	4	5	5	5	1	5	5	5	4	4	4	4	4	5	5	5	4	5	5	5	5	4	5	4	4	4	4	4	4
1	2	2	2	4	1	2	2	1	4	4	4	4	4	4	4	4	4	4	4	3	4	4	4	5	5	4	5	5	4	4	4	3	4	4	4	4	4	4	4	4	4	4	4	5	5	4	4	5	5
2	2	1	2	3	1	3	1	3	5	5	5	5	1	2	2	2	2	2	5	5	5	5	5	4	4	4	3	4	3	3	4	4	4	5	5	5	5	4	5	4	5	4	5	4	4	4	4	4	3
2	2	2	2	1	2	2	1	4	5	5	5	5	5	4	4	4	4	4	3	4	4	4	4	5	5	4	5	4	5	5	1	5	5	2	4	4	4	4	3	4	3	4	4	5	5	5	5	5	5
1	2	2	4	1	1	3	2	2	4	4	4	4	4	2	2	3	2	3	2	2	2	2	2	5	5	4	5	5	5	5	5	1	5	5	5	1	5	5	5	4	5	5	5	4	4	4	4	4	4
2	2	2	3	5	1	2	3	1	4	4	3	3	4	4	4	4	3	4	4	4	4	4	4	4	4	4	4	4	4	4	4	4	4	4	4	4	4	4	4	5	5	5	5	4	4	4	4	4	4
1	2	2	2	4	1	2	2	2	4	5	5	5	5	5	5	5	1	5	1	5	5	5	5	5	5	5	5	5	4	4	4	4	4	5	5	5	5	5	5	5	5	4	5	5	5	5	4	5	4
1	3	2	2	4	2	2	2	1	3	4	3	4	3	4	4	3	4	4	4	3	4	4	4	4	4	3	4	4	4	4	4	4	3	4	3	4	4	4	3	4	4	4	3	3	3	3	3	3	5
2	2	2	2	2	1	2	2	2	4	4	4	4	4	4	4	4	4	4	4	4	4	4	4	4	4	4	4	4	4	4	4	4	4	4	4	3	4	4	3	3	3	3	3	4	4	4	4	4	4
1	1	2	2	4	1	1	3	2	3	3	3	3	3	1	5	1	1	1	3	3	3	3	2	3	3	3	3	3	1	2	2	2	2	2	2	3	3	3	3	3	3	3	3	2	5	1	1	2	3
2	1	1	4	2	1	3	1	4	2	1	1	2	2	4	4	4	4	4	3	3	3	3	3	5	1	1	1	1	2	2	2	2	2	2	2	2	2	1	4	4	4	4	3	4	3	4	3	4	2
2	2	2	3	5	1	4	3	2	5	5	5	5	5	4	4	4	4	4	5	5	5	5	5	4	5	5	5	5	5	5	5	1	5	4	5	5	5	5	1	5	5	5	5	5	4	5	3	5	5
1	3	2	3	2	1	3	4	1	4	5	4	5	5	4	4	4	4	3	4	3	4	4	4	3	2	3	3	3	2	1	2	2	2	3	3	3	3	3	3	4	4	4	4	2	3	2	3	3	3
1	2	2	3	5	1	3	3	1	4	4	4	3	3	3	3	2	3	3	4	3	4	4	3	4	4	4	4	4	2	2	2	2	1	4	3	4	4	4	3	3	3	3	3	4	4	4	4	3	4
1	1	1	3	5	1	3	3	1	5	4	5	5	5	5	5	5	5	5	3	1	3	3	3	5	5	5	5	5	2	2	2	2	2	3	2	3	3	3	3	3	3	3	3	5	5	5	4	5	3
1	2	2	2	4	1	2	2	2	4	4	4	4	4	4	4	4	4	4	3	4	3	4	4	4	4	4	4	4	4	4	4	4	4	4	4	4	3	3	4	4	4	4	4	4	4	4	4	4	4
1	1	2	3	4	1	3	2	1	3	2	3	2	3	2	3	3	3	3	4	5	5	5	5	3	2	3	3	3	3	3	2	3	3	5	5	5	5	5	4	4	4	4	4	3	3	3	3	3	4
2	2	2	3	5	1	3	2	2	4	5	5	5	5	4	4	4	4	4	5	5	5	5	5	5	4	5	5	5	4	4	4	4	3	4	4	4	3	4	5	5	5	5	5	2	4	4	4	4	4
2	1	1	3	1	1	3	3	4	1	1	1	5	1	2	2	2	2	2	2	2	2	2	2	1	1	1	1	5	1	5	1	1	1	1	5	1	1	1	5	1	1	1	1	1	5	1	1	1	1
1	2	2	2	1	1	2	2	1	5	5	5	5	5	3	4	4	4	4	5	5	5	5	5	5	5	5	5	5	4	3	4	4	4	4	4	4	3	4	5	5	4	5	5	5	5	5	5	5	4
1	2	2	3	3	1	4	2	2	3	3	3	2	3	2	2	2	2	2	5	5	5	5	5	3	3	3	3	2	4	4	4	4	4	5	4	5	5	5	3	3	3	3	3	3	3	3	3	3	3
1	2	2	2	3	1	2	2	2	4	5	3	5	4	5	5	4	5	5	5	5	5	5	4	5	5	4	3	5	3	4	3	4	2	3	4	4	4	4	5	4	5	5	4	4	4	4	4	4	4
1	3	2	2	5	1	2	3	2	3	4	4	4	4	3	3	3	3	2	5	5	5	5	4	4	4	4	3	4	4	3	4	3	4	3	4	4	4	4	5	5	5	5	4	3	2	3	3	3	5
2	1	1	3	5	1	3	4	3	2	4	4	4	4	3	3	2	3	3	4	4	4	4	4	4	4	4	3	4	2	2	2	2	2	4	4	3	4	4	3	4	4	4	4	3	4	4	4	4	3
1	1	1	4	6	1	4	3	3	4	4	3	4	3	4	4	4	4	4	4	5	5	5	5	2	2	2	2	2	2	2	2	2	2	3	3	3	3	3	5	5	5	5	5	4	5	5	5	5	3
1	2	2	2	3	1	2	1	2	4	5	5	5	5	5	5	5	5	5	5	5	5	4	4	5	5	5	5	2	4	4	3	4	4	5	4	5	5	5	5	5	5	1	5	5	5	1	5	5	5
2	2	2	3	2	1	3	2	2	3	3	3	3	3	1	5	1	1	1	1	1	1	1	5	1	1	1	5	1	2	3	3	2	3	2	2	2	2	2	1	1	1	5	1	5	1	1	1	1	2
2	2	2	3	3	1	3	2	2	4	4	4	4	4	4	3	4	4	3	3	4	4	4	3	4	4	4	4	4	4	4	4	4	4	4	3	4	4	4	4	4	4	4	4	4	4	4	4	4	4
1	1	1	3	1	1	3	1	3	4	5	5	5	5	5	5	5	1	5	4	4	4	4	4	1	5	5	5	5	5	5	1	5	5	3	3	3	3	3	4	4	3	3	4	4	4	4	3	4	5
2	2	2	3	3	1	3	1	2	5	5	5	5	5	4	4	4	4	2	2	3	3	2	3	3	2	3	3	3	1	2	2	2	2	4	3	3	4	4	4	4	4	4	4	4	3	4	4	3	3
1	3	2	3	4	2	3	1	2	4	5	5	5	5	5	5	5	5	5	5	5	5	5	5	3	3	3	3	1	4	3	4	2	4	3	2	3	3	3	4	3	4	4	3	5	1	5	5	5	3
2	2	2	4	1	1	4	3	1	3	3	3	3	1	4	4	4	4	4	3	3	2	2	2	3	3	3	3	3	4	3	4	4	4	4	4	3	4	4	3	3	3	3	3	4	4	4	4	4	4
1	1	1	2	1	1	2	2	2	4	4	4	4	4	1	1	5	1	1	5	4	5	5	5	5	5	5	5	5	4	5	5	4	5	5	5	4	4	4	4	5	5	5	3	5	1	5	5	5	5
2	1	2	3	2	1	2	2	2	5	5	5	4	5	4	4	4	4	4	2	2	2	1	2	4	4	3	4	4	3	3	3	3	3	4	5	5	4	5	4	4	4	4	4	3	3	3	3	2	4
1	1	1	3	4	1	3	1	3	4	3	4	4	4	4	4	4	4	4	4	4	3	4	4	5	4	4	5	4	5	5	5	5	5	4	4	4	4	4	3	3	2	2	3	3	3	3	3	3	4
1	1	1	3	2	1	3	2	2	3	4	4	2	4	3	3	3	3	3	2	3	3	3	3	3	3	2	3	2	5	5	5	4	5	3	3	3	3	3	5	5	5	5	5	2	3	2	3	3	3
2	2	2	2	3	1	2	2	2	2	3	3	3	3	4	4	3	4	4	3	5	5	5	4	5	4	5	5	5	3	3	3	3	3	2	3	3	3	3	4	4	4	3	3	3	4	5	5	4	4
1	3	4	2	5	2	3	3	1	3	3	3	3	2	2	3	3	3	2	5	5	4	5	5	3	3	3	3	3	3	2	2	3	3	5	5	5	5	5	5	5	5	5	4	2	3	3	3	3	3
1	2	2	3	1	1	3	2	2	3	3	3	2	3	3	3	3	3	3	3	2	3	3	3	3	3	3	3	3	1	1	2	2	1	5	5	5	3	5	3	3	3	3	3	4	4	4	4	4	3
2	4	2	1	4	2	1	3	2	5	5	5	1	5	4	5	5	5	5	1	5	5	5	5	4	4	4	4	4	1	1	1	1	1	5	5	5	5	5	3	3	2	3	3	4	3	4	4	4	5
1	2	2	2	4	1	2	2	2	4	4	4	4	4	4	4	4	4	4	4	4	4	4	3	4	4	4	4	4	4	4	4	4	4	4	4	4	4	3	5	4	5	5	5	4	4	4	3	3	3
2	1	1	3	2	1	3	1	2	3	3	3	3	3	3	3	3	3	3	4	4	4	4	4	4	5	4	4	5	4	4	4	4	4	3	3	3	3	3	3	3	3	3	3	4	4	4	4	4	3
1	1	1	3	2	1	2	2	2	4	4	4	4	3	3	3	3	3	3	4	4	4	3	4	4	4	4	4	4	3	3	3	3	3	4	5	5	4	5	5	4	5	5	5	4	4	3	3	4	3
2	3	2	3	3	2	4	1	3	3	3	3	2	3	4	4	4	4	4	5	5	5	5	4	3	2	2	2	2	5	5	5	1	5	5	4	3	5	5	5	5	5	5	5	3	3	3	3	3	5
2	2	1	4	3	1	3	1	1	4	4	4	4	4	4	5	4	5	5	5	5	5	5	4	4	4	4	4	4	4	3	4	4	4	3	4	4	4	4	4	4	4	4	4	4	4	4	4	4	5
2	2	2	3	1	1	2	2	1	4	4	4	4	3	1	5	5	5	5	4	4	4	4	4	5	5	5	1	5	4	4	4	3	3	4	4	4	4	4	5	1	5	5	5	5	4	5	5	4	5
2	3	2	2	4	2	2	2	2	5	5	5	4	5	3	2	3	3	3	3	3	3	3	3	4	5	5	5	5	4	4	4	4	4	5	5	5	5	5	5	5	4	5	5	4	3	4	3	4	3
1	2	2	3	3	1	2	2	2	4	4	4	4	4	4	4	4	4	4	5	5	4	5	5	5	5	1	5	5	4	4	4	4	4	4	4	4	4	4	3	4	4	4	4	4	4	4	4	4	4
1	2	2	2	1	1	3	2	2	5	5	5	5	5	4	4	4	4	4	4	4	4	3	4	5	5	5	5	4	4	4	3	4	2	4	4	4	4	4	4	4	4	4	3	4	3	4	4	4	4
1	2	2	3	4	1	2	2	2	4	4	4	4	4	3	4	3	4	4	3	4	4	4	4	4	5	4	3	3	4	4	4	4	4	4	4	4	4	3	5	5	5	5	5	4	4	3	4	3	3
2	1	2	4	6	1	3	3	3	4	4	4	4	4	3	3	3	3	3	3	3	3	3	3	4	4	4	4	4	2	2	2	2	2	3	3	2	3	3	5	4	4	4	5	2	2	2	1	2	4
2	1	1	4	5	1	3	3	1	3	3	3	3	1	5	5	5	3	3	5	5	5	5	5	3	3	3	2	3	4	4	4	4	4	4	3	4	4	4	3	3	3	3	3	3	3	3	3	2	4
2	1	1	3	2	1	2	3	1	1	2	2	2	2	1	1	1	1	5	1	5	1	1	1	2	2	2	2	1	5	1	1	1	1	5	1	1	1	1	3	3	3	2	3	2	2	2	2	2	2
2	2	2	3	4	1	3	2	1	5	5	5	5	5	4	4	4	3	4	4	4	4	4	4	5	5	5	5	5	4	5	4	5	5	5	5	1	5	5	5	5	5	1	5	5	5	5	5	5	4
2	2	2	2	5	1	2	2	1	4	4	4	4	4	3	3	3	3	3	4	4	4	4	4	4	4	2	4	4	5	4	5	5	5	4	4	4	4	4	4	4	4	4	4	5	5	5	4	5	4
2	3	2	3	2	1	3	2	2	2	2	2	2	2	2	2	1	2	2	2	2	2	2	2	3	3	3	2	3	5	5	5	5	5	3	3	3	3	3	3	3	3	3	3	5	5	1	5	5	3
2	2	2	3	3	1	3	2	2	5	5	5	5	5	1	3	3	3	3	4	4	4	4	4	5	5	5	5	5	4	4	4	4	4	4	3	4	4	4	5	5	5	5	5	5	5	5	5	4	4
2	3	2	2	3	1	3	3	2	2	3	3	3	3	4	4	4	4	4	5	5	1	5	5	2	2	3	3	3	2	2	2	2	1	5	5	5	2	5	4	4	4	4	4	3	3	2	3	2	5
1	2	2	2	5	1	2	3	2	5	5	5	5	1	4	4	4	4	4	4	4	4	4	3	5	5	5	5	5	4	4	4	4	4	4	4	4	4	4	4	3	3	4	4	4	4	4	4	3	4
1	3	2	2	5	1	2	3	1	5	1	1	1	1	2	2	1	2	2	3	3	3	3	3	2	1	2	2	2	2	3	3	3	3	5	1	1	1	1	3	3	3	2	3	1	1	1	1	5	2
2	3	2	2	4	2	2	3	3	4	4	4	4	4	4	4	4	4	4	5	5	5	5	5	4	4	4	4	4	4	4	4	4	4	4	5	5	5	5	5	5	5	5	5	4	4	4	3	4	4
2	1	1	3	3	1	3	1	1	4	4	4	4	4	4	4	4	4	4	4	5	5	5	4	3	4	4	4	4	4	3	4	3	4	4	4	4	4	4	1	5	1	1	1	4	4	4	2	4	3
1	3	2	3	1	2	3	1	2	5	4	5	4	5	4	4	4	4	4	4	5	4	5	5	4	4	4	4	3	3	3	3	3	3	3	2	3	3	3	3	3	3	3	3	5	5	5	5	4	5
2	3	2	2	1	2	2	2	2	3	3	3	3	3	5	1	1	1	1	4	4	4	4	3	4	5	5	5	4	2	2	2	2	2	5	5	5	5	5	5	5	4	4	5	2	2	2	2	2	2
1	2	2	3	3	1	2	2	2	4	4	4	4	4	4	4	4	4	4	4	4	4	4	4	4	4	4	3	4	3	4	4	3	4	4	3	4	4	4	4	4	3	4	4	4	4	3	4	4	3
1	2	2	2	3	1	2	2	2	4	4	3	4	4	4	4	3	4	4	4	4	4	4	4	4	4	4	4	4	4	4	4	4	4	4	3	4	4	4	4	3	4	4	3	4	4	4	4	4	4
2	2	2	4	4	1	4	1	1	3	3	3	4	4	4	4	4	4	4	4	4	4	3	4	4	4	4	4	4	4	4	4	4	4	4	4	3	4	4	3	4	4	4	4	4	4	4	3	4	4
1	3	2	3	3	2	3	1	1	5	5	5	5	5	3	4	4	4	4	4	4	4	4	4	4	4	3	4	4	4	4	4	4	4	4	4	4	3	4	4	4	4	4	4	5	5	5	5	5	5
2	1	1	3	5	1	2	4	3	3	3	3	3	3	5	5	5	5	5	2	3	3	3	3	3	3	3	1	3	3	2	3	3	3	3	3	2	2	3	4	4	4	5	5	5	5	5	5	5	4
2	1	1	2	1	1	2	1	2	3	2	3	3	3	5	4	4	5	4	4	4	4	4	4	3	3	3	3	3	3	4	4	4	4	4	4	4	4	4	3	3	2	3	3	4	4	4	4	4	3
2	2	2	2	3	1	2	2	1	3	3	3	2	3	5	1	1	1	1	3	4	3	4	4	3	3	3	3	3	3	3	3	3	3	4	4	4	4	3	5	5	5	5	5	3	3	3	2	3	3
1	1	1	2	4	1	1	3	3	4	4	4	4	4	3	3	3	3	3	2	1	2	2	2	2	2	2	2	1	3	3	3	3	3	5	5	5	5	4	3	3	3	2	3	2	2	2	2	1	3
1	1	2	3	2	1	2	1	2	3	3	3	3	3	3	3	3	3	3	3	3	3	2	2	4	4	4	4	4	2	2	2	2	1	2	2	2	2	2	4	5	5	5	4	1	2	2	1	2	3
2	2	2	3	4	1	2	2	1	5	1	5	5	5	2	3	3	3	3	4	4	4	4	3	4	3	4	4	4	4	4	4	4	4	4	4	4	4	4	5	5	5	5	5	5	5	5	4	5	5
2	1	1	2	5	1	2	3	3	3	3	3	3	3	3	2	3	2	3	5	5	5	1	5	4	4	3	2	4	3	3	3	3	3	1	5	5	5	5	4	4	4	4	3	1	5	5	5	5	5
1	1	1	2	5	1	2	3	3	4	4	3	3	4	4	4	4	4	4	4	4	4	3	3	4	4	3	4	4	3	3	4	4	4	5	4	5	5	5	4	4	3	4	4	4	4	4	4	4	4
1	2	2	2	3	1	2	2	2	5	5	5	5	5	3	3	2	3	3	5	4	4	5	5	3	3	3	3	2	1	1	1	1	5	3	3	3	3	3	3	3	3	3	3	2	1	2	1	2	4
2	3	2	3	2	1	2	1	1	2	3	3	2	3	4	4	4	4	4	5	4	5	5	5	2	2	3	3	3	4	4	4	3	4	5	5	4	5	4	3	3	3	3	3	5	4	5	5	5	5
1	2	2	3	3	1	3	2	2	4	4	3	4	4	4	4	4	3	3	4	4	3	3	4	4	4	4	4	4	4	4	4	3	4	4	4	4	4	4	4	4	4	3	4	4	4	4	4	4	4
2	2	2	4	3	1	3	2	2	5	5	4	5	5	3	3	3	3	3	4	5	5	5	5	3	2	3	3	3	3	3	3	3	3	3	3	3	3	2	4	4	5	5	5	3	3	3	3	3	4
1	2	1	3	4	1	3	1	1	4	4	4	4	4	5	5	5	5	5	3	4	4	4	4	2	4	4	3	3	5	5	5	5	5	5	5	5	5	5	3	3	4	4	4	5	5	4	5	5	4
1	4	2	2	4	2	2	1	1	3	3	3	3	3	1	2	2	1	2	2	2	2	2	2	5	5	5	5	5	5	5	1	5	5	4	4	4	4	4	3	4	4	4	4	5	5	5	5	4	4
2	3	2	1	4	1	2	1	3	5	4	5	5	4	4	5	5	5	4	4	4	3	3	4	4	4	4	4	3	4	4	5	5	5	4	4	4	4	3	4	5	5	5	5	5	5	5	4	5	4
2	2	2	4	3	2	4	3	1	4	4	4	4	4	4	4	4	4	4	4	4	4	4	2	4	4	4	3	4	4	4	4	3	4	4	4	4	4	4	3	4	4	4	4	4	4	4	4	4	4
1	1	1	3	1	1	3	1	3	5	5	5	5	5	2	2	2	2	2	3	3	3	3	3	3	3	3	3	3	3	3	3	3	3	4	4	4	4	4	3	3	3	3	3	5	5	5	5	5	3
2	3	2	3	5	2	3	4	1	4	4	4	4	4	3	3	3	3	2	3	3	2	3	3	3	1	3	3	3	4	4	4	4	4	3	3	3	3	3	5	5	5	5	5	4	4	4	4	4	5
2	2	1	3	3	1	4	1	1	2	3	3	2	3	5	4	5	5	5	3	3	3	3	3	5	5	5	5	5	5	5	5	1	5	5	5	5	3	5	5	5	5	1	5	5	5	5	2	5	4
1	3	2	1	2	1	1	1	3	2	4	4	4	4	1	2	2	2	2	4	4	4	2	4	5	5	5	5	5	5	5	5	5	1	4	4	3	4	4	5	5	5	5	5	1	1	1	5	1	4
2	2	2	2	1	1	1	2	2	1	5	5	5	5	5	5	5	4	4	5	5	4	5	5	3	3	3	3	3	5	5	5	5	4	3	3	3	2	3	5	5	5	5	4	3	3	3	3	3	4
1	2	2	2	4	1	2	2	2	2	4	4	4	4	4	3	4	4	4	4	4	4	4	4	4	4	4	4	3	4	4	4	4	4	4	4	4	4	4	4	4	4	4	4	4	4	4	4	3	4
2	1	2	2	3	1	2	3	2	4	4	4	4	4	5	5	5	5	1	3	4	4	4	4	5	5	5	4	5	4	4	4	4	4	4	4	4	4	4	5	5	5	5	5	4	3	4	4	4	4
1	1	1	3	4	1	2	2	1	4	4	4	4	4	4	3	4	4	4	5	5	4	5	5	5	5	5	5	4	5	5	5	5	3	4	4	4	3	4	3	3	3	3	3	4	2	4	4	4	5
2	2	2	4	1	1	3	1	2	5	1	5	5	5	1	5	5	5	5	3	3	3	3	3	1	3	3	3	3	5	5	5	5	5	4	4	4	3	4	5	5	5	4	5	5	4	5	5	5	4
1	2	2	3	2	1	3	2	2	5	5	5	5	5	5	1	5	5	5	4	5	5	5	5	4	3	4	4	4	5	4	5	5	5	4	4	4	4	4	5	5	5	5	5	5	5	1	5	5	4
2	2	2	4	3	1	4	1	2	1	2	2	2	2	2	2	2	2	2	1	1	1	5	1	4	4	4	3	4	5	5	5	5	5	4	4	3	4	4	3	3	3	3	3	1	5	5	5	5	3
2	2	2	3	3	1	2	2	2	1	1	5	1	1	1	5	1	1	1	3	3	3	3	3	3	3	3	3	3	2	2	2	2	2	5	5	5	5	5	1	2	2	2	2	4	4	4	4	3	3
1	3	2	3	3	1	2	2	1	4	4	4	4	4	3	3	3	3	3	3	3	3	3	2	5	5	5	4	5	4	4	4	4	3	3	3	3	3	3	3	3	3	2	3	4	3	4	4	4	4
2	2	2	2	3	1	2	2	1	5	5	5	4	5	5	5	5	5	1	4	4	4	4	4	4	4	3	4	4	4	4	4	4	4	5	4	5	5	5	5	5	5	5	5	5	5	4	5	5	4
1	3	2	3	4	2	2	2	2	4	4	3	4	4	4	4	3	3	4	3	4	4	3	4	5	5	5	5	4	4	3	3	4	4	4	3	4	4	4	4	4	4	3	2	4	4	3	4	3	5
1	2	2	3	3	1	3	2	2	4	4	3	4	4	4	4	4	4	4	4	4	4	4	4	4	3	4	4	3	4	4	4	4	4	4	4	4	3	4	4	4	4	4	4	4	4	4	4	4	4
1	4	2	3	2	2	3	4	3	5	1	1	1	1	1	2	2	2	2	4	4	4	3	4	1	1	1	5	1	1	2	2	2	2	4	4	4	3	4	4	4	4	4	4	3	3	3	3	3	2
1	3	2	3	5	2	2	2	1	4	4	4	4	3	3	4	4	4	4	5	5	5	5	4	5	5	5	5	1	3	3	2	3	3	4	4	4	4	4	4	4	4	4	4	5	5	5	1	5	4
1	3	2	2	5	1	2	3	1	3	3	3	3	3	3	2	3	3	3	3	3	3	3	3	2	4	4	4	4	4	4	4	3	4	4	4	4	4	3	4	4	4	3	4	4	5	5	5	4	3
2	2	2	3	4	1	3	2	1	5	5	3	5	4	3	3	3	3	3	3	2	3	3	3	3	3	3	3	2	3	3	3	2	3	4	4	4	4	3	3	3	4	4	4	2	3	3	3	3	5
2	2	2	4	1	1	3	1	2	4	3	3	4	4	2	3	3	3	3	5	5	5	5	5	5	5	5	5	5	3	4	4	3	4	4	4	4	4	4	5	5	5	5	5	4	3	4	3	4	4
2	2	2	5	5	1	5	3	3	4	4	4	4	4	4	4	4	4	3	4	4	4	4	3	4	4	4	4	4	4	4	4	4	4	4	4	4	2	2	4	5	5	5	5	4	4	4	4	4	4
1	1	1	2	4	1	2	3	1	1	1	1	5	1	4	4	4	4	4	4	4	4	4	4	3	3	3	3	3	3	3	3	3	3	4	4	4	4	4	2	1	2	2	2	5	1	1	1	1	2
1	2	2	3	5	1	3	2	2	2	2	2	2	2	4	4	4	4	4	5	1	5	5	5	1	1	5	1	1	1	1	1	1	1	4	3	4	3	4	3	3	3	3	3	3	3	3	3	3	2
1	4	2	2	4	2	3	3	2	5	5	5	5	5	4	4	4	4	4	4	5	3	5	5	4	3	4	4	4	3	4	3	4	4	5	4	5	5	4	5	5	5	5	4	4	4	4	4	4	4
1	2	2	2	4	1	3	1	1	3	3	3	3	3	3	3	3	3	3	4	4	4	4	4	4	4	4	4	4	2	1	2	2	2	5	5	5	4	4	4	4	4	4	4	5	5	5	5	4	5
1	2	2	3	3	1	3	2	2	4	4	4	3	3	4	4	4	4	4	4	4	4	4	4	4	4	4	4	3	4	4	4	4	4	3	4	3	4	4	4	3	4	4	3	4	4	4	4	4	4
2	1	1	2	5	1	2	1	1	4	4	4	4	4	5	5	5	4	5	3	3	3	3	3	5	5	5	1	5	2	2	2	2	2	3	3	3	3	3	3	3	3	3	3	1	5	5	5	5	3
2	2	2	3	5	1	3	3	2	5	5	5	3	5	5	5	5	5	5	5	5	5	5	5	4	4	4	4	4	4	4	3	4	4	4	4	4	4	4	5	4	4	5	5	4	4	4	3	4	5
1	2	2	3	5	1	2	4	2	4	4	4	4	4	4	4	3	4	4	4	3	4	4	4	4	4	4	4	4	4	4	4	4	4	4	4	4	4	4	5	5	5	5	5	3	4	3	3	4	4
1	2	2	3	4	1	4	1	1	3	2	3	3	3	5	1	5	5	5	5	5	5	5	5	5	5	5	5	5	2	2	2	2	2	4	4	4	4	4	4	4	4	4	4	4	4	3	3	4	5
2	1	1	3	4	1	2	1	1	4	3	4	4	4	1	3	3	3	3	3	3	2	3	3	5	5	5	5	5	2	2	2	2	2	2	3	3	3	2	5	5	5	4	5	5	1	5	5	5	4
1	1	1	2	5	1	2	2	4	3	3	2	3	2	4	4	4	4	3	3	3	3	3	3	3	3	2	3	3	2	2	1	2	2	5	5	5	5	4	5	5	5	5	5	4	4	5	5	5	3
1	2	2	3	1	1	3	2	2	4	4	4	4	4	4	4	4	3	3	3	4	4	4	4	4	4	4	4	4	4	3	3	4	4	4	4	4	4	4	4	4	4	4	4	4	4	3	3	3	4
1	1	1	3	3	1	4	2	3	3	4	5	5	4	3	3	2	2	3	4	3	4	4	4	3	3	3	3	3	5	5	3	5	5	4	4	4	4	4	4	4	4	4	4	2	2	3	3	3	4
1	2	2	4	3	1	3	2	1	4	4	4	4	4	3	3	3	3	3	5	5	5	5	5	4	4	4	4	4	5	5	1	5	5	5	5	5	5	5	5	5	5	5	5	3	2	3	2	3	5
2	2	2	2	5	1	1	3	4	2	1	2	2	2	2	2	2	2	2	1	5	1	1	1	2	2	2	2	1	1	1	1	1	5	4	4	4	4	4	2	2	2	2	2	1	2	1	5	1	2
2	3	2	3	3	1	2	1	2	5	5	3	5	5	4	3	4	4	4	4	4	4	4	4	5	5	5	5	5	4	4	4	4	4	5	5	5	5	5	4	4	4	3	4	4	5	5	5	5	4
1	3	3	1	1	3	1	4	1	2	2	1	5	2	1	1	1	5	1	1	1	5	1	1	2	2	2	2	2	2	2	2	2	2	4	4	4	4	4	2	2	2	2	2	2	2	2	2	2	5
1	1	1	1	3	1	1	3	1	5	4	5	5	4	4	3	3	4	4	4	4	4	4	4	4	5	5	5	4	4	4	4	4	4	4	4	4	4	3	5	4	5	5	3	5	4	4	5	5	5
2	2	2	3	2	1	3	1	1	5	5	5	5	5	3	3	3	3	3	4	4	4	3	4	3	4	4	4	3	3	3	3	3	2	5	5	5	5	5	4	4	4	4	4	3	4	4	4	4	4
1	2	2	2	3	1	2	2	3	3	3	3	3	3	3	3	3	3	3	3	3	3	3	3	3	3	3	3	3	4	4	4	4	4	3	2	3	3	3	5	5	4	5	5	5	5	5	5	5	5
2	3	2	2	4	1	2	1	2	5	3	4	5	5	5	4	5	5	5	5	5	4	5	5	5	4	5	5	5	4	4	3	4	4	4	5	5	5	5	4	5	5	5	5	5	5	5	1	5	3
1	4	2	1	5	2	1	3	1	4	4	4	4	4	3	3	3	3	2	4	4	4	4	3	5	5	4	5	5	4	4	4	4	4	3	3	3	3	3	5	5	5	5	5	4	4	3	4	4	4
1	2	2	3	3	1	3	1	1	4	4	4	3	4	5	5	5	4	5	4	4	3	4	4	4	4	4	2	3	5	5	5	4	5	4	3	4	4	4	3	4	4	4	4	5	5	5	5	1	3
1	4	2	2	6	2	2	1	1	4	4	4	4	4	5	5	5	5	5	5	5	5	5	1	5	4	5	4	5	4	4	3	4	3	5	5	5	5	5	4	4	4	4	4	4	5	5	5	5	4
2	2	2	2	4	1	2	2	2	1	1	1	5	1	2	2	2	1	2	2	2	2	2	2	5	1	1	1	1	2	2	2	2	2	2	2	2	2	1	2	1	1	5	1	1	1	5	1	1	5
2	2	2	2	4	1	2	1	1	3	3	3	3	3	5	5	5	5	5	3	3	3	3	3	3	3	3	3	3	5	5	5	5	4	5	5	5	5	4	3	4	4	4	4	4	5	5	5	5	5
2	2	2	3	5	1	3	2	2	3	3	2	3	3	3	3	3	3	3	3	3	3	3	3	5	4	5	5	5	3	3	2	3	3	3	3	3	3	3	5	5	5	1	5	5	5	5	5	5	3
2	1	1	3	4	1	3	2	2	4	4	3	4	4	4	4	3	4	4	5	5	1	5	5	4	5	5	5	5	2	3	3	3	3	5	5	4	5	5	5	5	4	5	5	2	4	4	4	3	5
2	2	2	2	5	1	2	4	1	5	5	1	5	5	4	4	4	4	4	5	5	4	4	5	5	5	5	5	5	5	4	5	5	5	1	5	5	5	5	4	4	2	4	4	5	5	5	5	5	5
2	1	1	3	3	1	2	2	1	5	4	5	5	5	5	5	5	4	5	5	5	1	5	5	2	2	1	2	2	5	5	5	5	5	2	3	2	3	3	4	4	4	4	4	2	2	2	2	2	3
1	4	2	3	1	2	3	1	3	5	1	1	1	1	1	1	1	5	1	1	1	5	1	1	5	1	1	1	1	2	1	2	2	2	1	2	2	2	2	1	5	1	1	1	1	1	1	1	5	1
2	4	2	2	1	2	2	2	4	4	4	4	4	3	4	4	4	4	3	2	4	4	4	4	5	5	1	5	5	5	5	5	5	4	4	5	5	5	5	4	4	4	4	4	5	5	5	5	5	5
2	4	2	2	3	2	2	3	4	4	5	5	5	5	4	5	5	4	5	5	5	5	5	5	3	5	4	5	5	4	5	5	5	3	3	2	3	3	2	5	5	5	5	5	2	3	3	3	3	5
2	2	2	3	4	1	2	1	1	5	5	4	5	5	3	3	3	3	3	2	3	3	3	3	3	3	3	3	3	1	1	2	1	2	4	4	3	4	4	1	5	5	5	5	3	3	2	3	3	3
2	3	2	3	3	2	2	2	1	2	2	1	2	2	1	1	1	5	1	1	1	1	1	5	1	1	1	1	5	1	1	1	1	1	1	1	5	1	1	1	1	1	1	5	1	5	1	1	1	5
2	2	1	5	5	1	4	3	3	3	3	3	2	3	5	5	5	5	4	2	2	2	1	2	4	4	2	4	4	5	4	4	5	5	3	2	3	3	3	5	5	4	5	5	4	4	3	4	4	3
2	2	2	3	3	1	2	2	2	4	4	4	4	3	4	4	4	4	4	3	4	4	4	4	4	4	3	3	4	4	4	4	4	4	4	4	4	4	4	5	5	5	4	5	4	4	4	4	4	4
2	2	2	2	4	2	3	3	2	4	4	3	4	4	5	3	5	5	5	2	2	2	2	2	1	2	2	2	2	3	3	3	3	3	5	5	5	5	4	4	4	4	4	4	2	1	2	1	2	2
2	3	2	3	2	1	3	1	1	5	5	5	5	5	4	4	4	4	4	3	3	2	3	3	5	5	5	5	5	1	2	2	1	2	4	3	4	4	4	3	3	3	3	3	4	4	3	4	4	4
2	3	2	3	2	1	4	2	3	4	4	4	3	3	4	4	4	4	3	4	4	4	4	4	4	4	4	4	4	4	4	4	4	4	4	4	4	4	4	4	4	3	4	4	4	4	4	4	4	4
1	2	2	3	3	1	3	2	2	4	4	3	4	3	3	4	4	3	3	4	4	4	4	4	4	4	4	4	4	4	4	4	4	4	4	4	3	4	4	5	5	4	5	5	4	4	4	4	3	4
2	3	2	1	4	1	1	2	1	4	5	5	5	5	4	4	4	4	4	5	5	5	5	5	5	5	5	5	5	5	5	5	5	4	5	5	5	5	5	5	5	5	5	5	5	5	4	5	3	4
1	2	2	3	5	1	2	2	2	4	4	4	4	4	4	4	4	4	4	4	4	4	3	3	3	4	4	4	4	4	4	4	4	4	4	4	4	4	4	5	5	5	5	5	4	4	4	4	4	4
1	1	1	3	4	1	2	2	2	3	3	2	3	3	5	5	5	5	5	5	5	5	5	5	5	5	4	5	5	4	4	4	4	4	5	5	5	5	5	3	3	3	3	3	4	4	4	3	4	5
1	2	2	2	1	1	3	2	2	4	5	5	5	4	2	3	3	3	3	4	4	4	4	4	5	5	5	5	5	5	1	5	5	5	5	5	5	5	4	4	3	3	4	4	4	4	3	3	4	4
1	3	2	1	2	1	2	3	1	4	5	4	5	5	2	1	2	2	2	4	4	4	4	4	4	5	5	3	5	5	1	1	1	1	3	3	2	2	3	3	3	2	3	3	3	2	1	3	3	2
1	1	2	2	4	1	3	3	1	2	2	2	2	2	4	4	4	4	4	4	4	4	4	3	5	5	5	4	5	2	2	2	1	2	4	4	3	4	4	3	3	3	3	3	3	3	2	3	3	3
1	2	2	2	4	1	3	1	2	1	1	1	5	1	3	2	3	3	3	2	2	1	2	2	2	5	1	2	2	4	4	4	4	4	1	1	1	5	1	4	3	4	3	4	1	1	1	5	1	2
2	3	2	2	5	1	2	4	2	5	5	5	5	5	4	4	4	3	4	4	4	4	4	4	4	5	5	4	4	4	4	4	4	3	5	4	5	5	5	5	5	5	5	5	4	3	4	3	4	3
1	2	1	4	2	1	4	2	2	5	4	5	5	5	5	5	5	5	4	5	5	5	5	4	5	5	5	3	5	5	5	5	5	1	4	4	4	4	4	5	5	5	5	5	5	5	5	5	4	5
2	4	2	2	3	2	2	2	4	5	4	5	4	5	5	4	5	5	5	5	5	5	5	5	3	4	3	4	4	4	4	3	4	4	4	4	3	4	4	4	5	5	4	4	4	4	4	3	4	4
2	2	1	4	3	2	3	2	2	5	5	5	5	5	5	4	5	5	5	4	4	4	4	4	5	5	5	5	4	5	4	5	5	5	5	5	5	5	5	4	4	4	4	4	2	3	3	3	3	4
1	4	3	2	3	2	1	3	4	2	3	3	3	3	4	4	4	4	4	3	4	4	3	4	1	1	1	1	5	3	3	3	2	3	2	5	2	2	1	3	4	4	4	4	5	5	5	5	5	3
1	2	2	3	3	1	3	2	2	4	4	4	4	4	5	5	5	5	5	2	2	2	3	3	4	4	4	4	4	2	2	2	2	2	5	5	5	5	5	3	3	3	3	2	5	5	5	5	5	4
1	4	2	1	2	3	2	4	1	4	4	4	4	3	4	4	3	4	4	5	5	5	4	5	3	3	3	3	3	3	3	3	3	2	5	5	5	5	5	4	4	4	3	4	4	4	3	4	3	5
2	3	2	3	2	2	2	1	2	4	4	4	4	3	3	3	3	3	2	4	4	4	4	4	5	5	5	5	5	2	2	2	2	2	5	5	5	5	4	4	4	4	3	3	3	4	3	3	4	2
2	1	2	3	3	1	4	1	3	3	3	3	3	3	5	4	5	5	5	5	5	5	5	4	3	3	3	2	3	5	1	5	5	5	2	2	1	2	2	4	4	4	3	3	2	2	2	2	2	3
1	3	2	2	3	2	3	2	4	5	4	5	5	5	4	4	4	4	4	2	2	2	1	2	3	4	4	4	4	2	3	3	3	2	5	5	5	4	5	4	4	4	4	4	3	3	3	3	3	3
1	3	2	2	4	2	3	3	2	3	3	3	3	3	2	2	2	2	2	1	2	2	2	2	2	2	2	2	1	1	1	1	1	5	4	4	4	4	4	2	2	5	2	1	4	4	4	3	4	3
2	3	2	2	1	1	2	1	1	5	5	5	5	5	4	4	4	4	4	3	3	3	2	2	4	4	4	4	3	4	4	4	4	4	5	4	5	5	5	4	4	4	4	4	4	5	5	5	5	5
1	1	2	1	3	1	1	1	2	5	5	5	5	4	3	3	3	3	3	4	3	4	4	4	4	4	4	4	4	5	5	1	5	5	5	5	5	5	5	4	5	5	5	5	4	3	4	3	4	4
2	1	2	3	2	1	2	1	2	2	4	4	4	4	5	4	4	5	5	5	4	5	5	5	4	4	4	4	4	4	4	4	4	4	4	4	4	4	4	4	4	4	4	4	3	2	3	3	3	3
2	3	2	2	1	1	2	1	1	1	1	5	1	1	3	4	4	4	3	1	5	1	1	1	1	1	1	5	1	2	2	2	1	2	2	2	2	2	2	5	1	1	1	1	2	2	2	2	2	2
2	3	2	2	3	1	2	2	2	3	4	4	4	4	4	4	4	4	4	4	4	3	4	2	3	3	3	4	4	4	4	4	3	4	4	4	4	4	4	4	4	3	3	4	4	4	4	4	3	4
1	3	2	1	1	2	3	1	4	2	5	2	1	2	1	1	1	5	1	1	5	1	1	1	1	1	5	1	1	3	3	3	3	3	1	1	5	1	1	3	3	3	3	3	3	3	3	2	3	1
2	2	2	2	1	1	2	2	2	4	4	4	4	4	4	4	4	4	3	4	4	3	3	3	4	4	4	4	4	4	4	4	4	3	4	4	4	4	4	5	5	1	5	5	4	4	3	4	3	4
2	3	2	2	4	2	2	2	1	3	3	3	3	3	5	5	1	5	5	2	3	3	3	3	5	5	5	5	5	2	2	2	2	2	5	5	4	5	5	4	4	4	4	4	5	5	5	5	1	4
1	3	2	2	5	1	3	3	1	4	4	4	4	4	5	5	5	5	5	3	4	4	4	4	3	4	4	4	4	2	2	2	2	1	5	5	5	5	5	4	4	5	3	4	3	3	3	3	3	4
2	2	2	4	3	1	4	2	3	5	1	1	1	1	1	1	5	1	1	4	4	4	4	4	5	5	5	4	5	4	4	4	4	3	2	2	2	1	5	2	4	4	4	4	4	3	4	4	4	3
2	1	1	2	4	1	2	2	2	3	3	3	3	3	4	4	4	4	4	4	4	4	4	4	4	4	4	4	4	1	5	5	5	5	3	3	2	3	2	3	3	2	2	3	5	5	5	5	5	5
2	4	2	2	2	2	2	1	2	5	5	5	4	5	4	4	3	4	4	5	5	5	5	4	5	1	5	5	5	4	4	4	4	4	5	5	4	5	5	4	4	4	4	4	4	3	4	4	4	3
2	3	2	3	5	2	2	4	1	3	3	3	3	3	5	5	5	5	4	3	4	4	4	4	4	4	4	4	3	5	5	5	1	5	5	5	5	5	5	4	4	4	4	3	5	5	5	5	1	4
2	1	1	4	1	1	4	1	3	4	4	4	3	4	5	5	1	5	5	3	4	4	4	4	3	4	4	4	4	2	2	2	2	2	4	4	4	4	4	4	4	4	4	4	3	4	4	4	3	4
2	3	3	3	4	3	4	3	3	4	4	4	4	4	5	5	5	5	4	4	4	4	3	4	3	3	3	3	3	5	4	5	5	5	5	5	4	5	5	5	5	5	5	1	4	4	5	4	5	2
1	3	2	3	3	1	2	1	1	3	4	4	4	4	3	4	3	4	4	4	4	4	4	4	4	3	4	4	4	4	4	4	4	4	4	4	4	4	4	4	3	4	4	4	4	3	4	4	4	4
2	3	2	3	4	2	2	2	1	3	3	3	3	3	3	2	2	3	3	5	4	5	5	5	3	3	3	2	3	2	2	3	3	3	3	3	2	3	3	5	5	4	5	5	5	5	5	5	2	4
1	2	1	5	2	2	4	3	3	1	5	5	5	5	4	4	4	4	4	3	3	3	1	3	4	4	4	4	4	4	4	4	4	4	3	3	3	3	3	4	4	4	4	4	4	3	4	3	4	4
2	2	2	2	2	1	3	2	2	4	4	3	4	4	3	4	3	4	4	4	4	4	4	3	4	4	4	4	4	4	4	4	4	4	3	3	3	3	3	4	4	4	4	4	3	2	3	3	3	5
1	1	1	2	1	1	2	1	2	5	5	5	5	5	5	5	1	5	5	5	5	5	5	5	3	1	3	3	2	5	5	4	5	5	3	3	3	3	3	5	5	5	5	4	5	5	5	4	5	5
1	1	2	1	6	1	3	2	4	4	4	4	3	3	4	4	4	4	4	5	4	5	5	5	4	4	4	4	4	4	3	4	3	4	4	4	3	4	4	4	4	4	4	3	4	4	3	4	4	4
1	2	1	4	2	1	4	2	2	4	4	4	4	4	3	4	4	4	4	4	4	4	4	4	4	4	3	4	4	4	4	4	4	4	4	4	4	3	4	4	3	3	4	4	4	4	4	4	4	4
1	2	2	2	3	1	2	2	2	4	4	4	4	4	4	4	4	4	3	4	4	4	4	4	5	5	1	5	5	4	3	4	4	4	4	4	4	4	4	3	4	4	4	4	4	4	4	4	2	4
2	2	2	3	4	1	3	2	2	5	5	5	5	5	4	4	3	4	4	4	4	4	4	4	3	2	3	3	3	4	4	4	4	4	3	4	4	4	4	5	5	5	5	5	4	4	4	4	3	4
1	2	2	4	1	1	4	1	3	5	5	5	5	4	4	4	3	4	4	5	5	5	4	5	5	5	4	5	5	3	2	3	3	3	5	5	1	5	5	3	3	3	3	3	5	5	5	4	5	5
2	3	2	3	4	2	3	2	2	3	3	3	3	3	5	1	1	1	1	4	3	2	4	4	3	3	3	2	2	5	5	5	4	5	5	5	4	4	5	4	4	4	3	4	4	4	4	4	4	2
2	2	2	3	4	1	3	2	2	5	5	5	5	5	4	4	4	4	4	5	5	5	5	5	3	4	4	4	4	4	4	4	3	4	5	4	3	5	5	4	4	4	4	3	4	4	4	4	4	4
1	2	2	2	5	1	2	2	2	5	5	4	5	5	4	4	4	4	4	5	5	5	5	5	3	4	4	4	4	4	4	4	4	4	5	4	4	5	5	4	4	4	3	4	5	5	4	5	5	5
2	3	2	2	4	2	2	1	4	5	1	5	5	5	1	2	2	2	2	5	5	5	1	5	5	5	5	5	5	3	3	3	3	3	5	5	5	5	5	4	5	5	4	5	5	5	5	5	5	5
2	2	2	3	5	1	3	2	2	5	5	5	5	5	4	4	4	4	4	4	3	3	4	4	5	5	5	5	5	4	3	4	4	4	4	4	4	4	4	5	5	4	5	4	3	3	2	3	3	5
1	3	2	2	3	2	1	3	3	2	2	2	2	2	2	2	2	2	2	5	5	5	5	5	5	5	3	5	4	2	3	3	3	3	5	5	5	5	5	5	5	5	5	5	2	2	2	1	2	4
1	3	2	3	5	2	2	1	1	5	4	5	5	5	5	5	5	5	5	4	4	4	4	4	4	4	4	3	4	4	4	4	4	3	5	5	5	5	5	4	4	4	4	4	3	3	2	3	2	4
2	3	2	3	3	1	3	1	2	3	2	3	3	3	3	3	3	3	3	4	4	3	3	4	3	4	4	4	4	3	3	3	2	3	4	4	4	4	4	5	5	5	5	5	3	3	3	2	3	3
2	2	1	4	5	1	2	4	3	4	4	4	4	4	3	4	3	4	4	4	4	3	5	4	5	3	4	3	5	4	5	3	4	3	4	5	4	3	4	4	4	5	5	4	4	5	4	4	5	3
2	2	1	2	6	2	2	1	1	3	1	1	1	4	5	5	5	5	5	5	4	4	4	5	5	1	2	4	5	4	4	3	4	4	4	4	2	4	4	4	4	1	2	5	4	3	2	3	3	2
2	2	1	4	6	1	2	1	3	2	4	2	4	4	4	4	4	4	4	4	4	4	4	4	4	4	4	4	4	4	4	4	4	4	4	4	4	4	4	4	4	4	4	4	4	4	4	4	4	4
2	2	2	2	5	1	3	4	2	4	4	4	4	4	2	2	2	2	2	4	4	4	4	4	4	4	4	4	4	3	4	3	4	4	4	5	5	5	5	3	3	3	3	3	3	2	3	2	2	1
1	3	2	3	3	2	2	1	1	4	4	5	4	5	3	3	3	3	3	4	4	4	4	3	4	4	4	4	4	4	3	4	4	3	4	4	4	4	4	5	5	5	5	4	4	4	4	3	3	4
1	2	1	2	1	1	3	2	3	4	4	4	4	4	2	2	2	2	2	1	2	1	2	5	1	2	2	2	2	2	2	2	2	2	4	4	4	4	3	3	3	3	2	3	3	4	4	4	4	2
1	3	2	2	3	1	3	1	1	4	5	5	4	5	2	2	2	2	2	3	3	3	3	3	4	4	4	4	4	2	2	1	2	2	5	5	4	5	5	5	5	5	5	1	4	5	5	5	5	2
2	2	2	3	3	1	2	2	2	4	4	4	4	4	2	4	3	4	4	4	3	4	4	4	5	1	5	5	5	4	4	4	4	4	4	4	4	4	3	5	5	4	5	5	4	4	4	4	4	4
1	1	2	2	4	1	3	3	1	2	2	2	2	2	4	4	4	4	4	4	4	4	4	3	5	5	5	4	5	2	2	2	1	2	4	4	3	4	4	3	3	3	3	3	3	3	2	3	3	3
1	2	2	3	1	1	2	2	2	4	4	4	4	4	4	3	4	3	4	3	3	3	2	3	4	3	4	4	4	3	3	3	2	3	5	5	5	5	1	1	3	2	3	3	3	3	2	3	3	4
1	2	2	3	1	2	2	1	3	3	4	4	4	4	4	4	3	4	3	3	3	4	3	4	4	4	4	4	4	4	4	4	4	4	4	4	4	4	4	5	5	1	5	5	4	4	4	4	4	3
1	3	2	3	4	1	3	2	1	3	2	2	3	3	4	4	3	4	4	3	3	3	2	3	3	3	3	3	3	2	2	2	2	2	4	4	4	4	2	4	4	4	4	3	5	4	5	5	4	3
1	2	2	2	1	1	2	2	2	5	5	5	1	5	5	5	5	5	5	3	3	3	3	3	5	5	5	5	4	5	5	5	5	5	5	5	5	5	5	5	5	5	5	5	3	3	3	3	2	3
2	2	2	2	4	1	2	2	2	4	4	4	4	4	4	4	4	4	4	5	5	5	4	3	4	4	4	4	4	4	4	4	4	4	4	4	4	4	4	4	4	4	4	4	4	4	4	4	4	4
1	2	2	3	3	1	3	2	2	4	4	4	4	4	4	4	4	4	3	4	4	4	4	4	4	4	4	4	4	4	4	4	4	4	3	4	4	4	4	5	5	5	5	5	4	4	4	4	4	3
2	1	2	3	1	1	3	2	4	4	4	4	4	4	4	3	4	4	4	5	5	5	5	5	4	4	3	4	4	4	4	4	4	4	4	4	3	4	4	4	4	4	4	4	4	4	4	4	4	3
2	3	2	3	1	2	2	2	1	5	5	5	5	5	3	3	3	3	3	3	4	4	4	3	3	4	4	4	4	5	5	5	5	4	5	5	5	5	5	2	2	2	2	2	2	3	3	3	2	4
1	1	2	2	4	1	3	1	2	2	2	2	2	1	5	4	5	5	5	5	5	5	5	5	1	2	2	1	5	4	4	4	3	4	4	4	4	4	4	4	4	4	4	4	3	2	3	1	3	4
1	2	2	4	1	1	4	1	3	5	5	5	5	4	4	4	3	4	4	5	5	5	4	5	5	5	4	5	5	3	2	3	3	3	5	5	1	5	5	3	3	3	3	3	5	5	5	4	5	5
1	2	2	3	1	1	3	2	2	4	3	4	4	4	5	5	4	5	5	4	4	4	4	4	5	5	5	5	5	4	4	3	4	4	4	4	4	3	4	3	4	3	4	4	5	5	5	5	4	1
2	4	2	1	3	2	1	2	4	4	4	3	4	4	1	1	1	5	1	2	2	2	2	1	4	4	4	4	4	4	4	4	4	4	5	5	5	4	5	4	4	4	4	4	1	5	5	5	5	3
2	2	2	2	4	1	1	2	1	2	3	3	3	3	5	5	5	5	5	5	5	5	5	5	3	3	3	3	3	5	5	5	5	5	3	3	3	3	3	4	5	3	5	5	3	3	3	3	2	4
2	2	2	2	1	1	2	2	2	4	4	4	3	4	4	4	4	4	4	4	4	4	4	4	4	4	3	4	4	4	4	2	4	4	4	4	4	3	4	5	5	5	5	5	3	4	4	4	4	4
1	1	1	3	3	1	4	2	3	3	4	5	5	4	3	3	2	2	3	4	3	4	4	4	3	3	3	3	3	5	5	3	5	5	4	4	4	4	4	4	4	4	4	4	2	2	3	3	3	4
1	2	2	3	3	1	3	2	2	4	4	4	3	3	4	4	4	4	4	4	4	4	4	4	4	4	4	4	3	4	4	4	4	4	3	4	3	4	4	4	3	4	4	3	4	4	4	4	4	4
1	1	1	4	2	1	3	1	2	1	2	3	3	3	1	1	1	1	1	1	5	1	1	1	4	4	4	4	3	2	1	1	2	2	3	3	3	3	3	1	1	5	1	1	4	4	4	4	4	1
2	1	1	3	1	1	3	3	4	1	1	1	5	1	2	2	2	2	2	2	2	2	2	2	1	1	1	1	5	1	5	1	1	1	1	5	1	1	1	5	1	1	1	1	1	5	1	1	1	1
2	2	1	3	3	2	2	2	4	2	1	2	2	2	1	1	1	1	1	3	3	3	3	3	1	1	1	1	5	3	3	3	3	3	4	3	4	4	3	3	3	3	3	3	4	4	4	3	4	2
2	3	2	2	3	1	3	3	2	2	3	3	3	3	4	4	4	4	4	5	5	1	5	5	2	2	3	3	3	2	2	2	2	1	5	5	5	2	5	4	4	4	4	4	3	3	2	3	2	5
2	1	1	3	3	1	2	2	1	5	4	5	5	5	5	5	5	4	5	5	5	1	5	5	2	2	1	2	2	5	5	5	5	5	2	3	2	3	3	4	4	4	4	4	2	2	2	2	2	3
2	2	2	2	4	1	2	2	2	1	1	1	5	1	2	2	2	1	2	2	2	2	2	2	5	1	1	1	1	2	2	2	2	2	2	2	2	2	1	2	1	1	5	1	1	1	5	1	1	5
2	2	2	3	5	1	3	4	2	4	5	4	4	5	4	4	4	4	4	5	5	5	1	5	5	4	4	5	5	4	4	4	4	4	4	4	4	4	4	4	4	3	4	4	4	4	4	4	4	4
1	1	1	3	1	1	4	1	1	4	3	4	4	4	5	5	5	5	5	5	5	3	5	5	3	3	3	3	3	4	3	4	4	4	3	3	3	3	3	3	3	3	2	2	3	3	3	2	3	3
1	4	2	1	3	2	1	1	4	3	3	3	3	3	1	1	5	1	1	2	2	2	2	2	5	5	5	5	5	3	3	3	3	2	4	4	4	3	4	2	2	2	2	2	5	5	5	5	5	3
2	2	2	2	4	1	2	1	1	3	3	3	3	3	5	5	5	5	5	3	3	3	3	3	3	3	3	3	3	5	5	5	5	4	5	5	5	5	4	3	4	4	4	4	4	5	5	5	5	5
2	4	2	2	3	2	3	1	4	4	4	4	4	2	4	4	4	4	4	3	3	2	3	3	3	3	3	3	3	2	2	2	2	2	5	5	5	5	5	5	5	5	5	5	5	5	5	5	5	5
2	3	4	2	1	2	1	2	4	4	4	4	4	4	3	2	3	3	3	4	4	4	4	4	5	5	5	5	5	4	4	4	4	4	5	5	5	5	5	4	4	4	4	4	4	5	5	5	5	5
1	3	4	1	1	1	2	2	2	4	4	4	4	3	5	5	5	5	4	5	5	4	5	3	4	4	4	4	4	3	3	3	3	3	4	4	4	4	3	5	5	5	4	5	3	3	3	2	3	5
1	1	1	2	4	1	2	3	1	1	1	1	5	1	4	4	4	4	4	4	4	4	4	4	3	3	3	3	3	3	3	3	3	3	4	4	4	4	4	2	1	2	2	2	5	1	1	1	1	2
2	1	2	4	4	1	3	1	4	2	2	2	2	2	1	5	1	1	1	3	3	3	3	3	3	3	3	2	3	5	1	1	1	1	3	3	2	2	3	5	4	5	5	5	2	2	1	2	2	5
1	2	2	3	4	1	2	1	2	3	2	3	3	3	1	1	1	1	5	1	5	1	1	1	3	3	3	3	3	1	1	1	5	1	1	1	1	5	1	3	3	3	3	3	5	1	1	1	1	1
2	2	1	3	4	1	2	2	2	5	5	5	5	5	5	4	5	5	5	3	4	4	4	4	5	5	5	5	5	1	1	1	5	1	3	4	5	5	5	4	5	5	5	5	5	4	5	5	5	3
2	1	1	1	1	1	1	3	2	3	3	3	3	2	2	2	2	2	2	2	4	4	4	4	2	3	3	3	3	4	4	4	4	4	5	5	5	5	1	3	3	3	3	3	5	5	4	5	4	3
1	2	2	3	2	1	3	2	2	5	5	5	5	5	4	4	4	4	4	4	3	4	4	4	4	4	4	4	4	4	4	4	4	4	4	4	4	3	4	5	5	5	5	4	4	3	4	4	4	4
2	2	2	3	5	1	2	4	2	3	4	4	4	4	4	4	4	4	4	4	4	4	4	4	4	4	4	4	4	4	4	4	4	4	4	4	4	4	4	5	5	5	5	5	4	4	4	4	4	3
2	4	2	2	5	2	2	4	4	5	1	5	5	5	3	3	3	3	3	4	5	5	5	5	4	4	4	4	2	5	4	5	5	4	4	4	4	3	3	5	5	5	5	5	4	4	4	3	3	5
2	2	2	4	3	2	4	3	1	4	4	4	4	4	4	4	4	4	4	4	4	4	4	2	4	4	4	3	4	4	4	4	3	4	4	4	4	4	4	3	4	4	4	4	4	4	4	4	4	4
2	3	2	3	4	2	2	2	1	3	3	3	3	2	3	3	3	3	3	3	3	3	3	3	5	5	5	5	4	2	2	2	2	2	5	3	5	4	5	4	4	5	5	5	3	3	3	3	3	4
2	3	2	3	3	2	2	2	1	4	5	5	5	5	5	5	5	1	5	4	4	4	4	4	4	4	4	4	4	4	4	3	4	4	3	3	3	3	3	3	3	4	4	3	5	5	4	5	5	5
1	2	2	2	2	1	2	2	1	5	5	5	5	4	3	4	4	4	4	5	5	5	5	5	5	4	5	5	5	4	4	4	4	4	4	4	4	4	4	4	4	4	4	4	2	5	5	5	5	4
1	1	1	3	1	1	2	2	1	3	3	3	2	3	3	3	3	3	3	5	5	5	5	4	2	2	2	2	2	2	2	2	2	2	5	5	5	5	5	5	5	1	5	5	4	5	5	5	5	4
2	2	2	3	1	1	3	2	2	2	4	4	4	4	4	4	4	4	4	3	3	2	3	2	3	4	4	4	4	4	4	4	3	4	5	5	5	5	5	4	5	5	5	4	4	5	4	5	5	4
2	2	2	4	2	2	4	2	2	5	4	5	4	5	4	4	4	4	4	4	3	4	4	4	4	4	4	4	3	4	4	4	4	4	3	4	4	4	4	4	4	4	4	4	5	5	5	4	5	4
[truncated: 13 more columns]
